# Supplementary material for: Bis[N,N-bis­(diphenyl­phosphan­yl)cyclo­penta­namine-κ2 P,P′]platinum(II) bis­(trifluoro­methane­sulfonate)
Source: Acta Crystallogr Sect E Struct Rep Online. 2012 Jun 16;68(Pt 7):m916–7. doi: 10.1107/S1600536812026359 (PMC3393184; doi:10.1107/S1600536812026359)
Supplement: Supplementary file 1 [file e-68-0m916-sup1.cif]

##############################################################################
#                                                                            #
# This CIF contains the data in a paper accepted for publication in          #
# Acta Crystallographica Section E. It conforms to the requirements of       #
# Notes for Authors for Acta Crystallographica Section E, and has been       #
# peer reviewed under the auspices of the IUCr Commission on Journals.       #
#                                                                            #
# Full details of the Crystallographic Information File format               #
# are given in the paper "The Crystallographic Information File (CIF):       #
# a New Standard Archive File for Crystallography" by S. R. Hall, F. H.      #
# Allen and I. D. Brown [Acta Cryst. (1991), A47, 655-685].                  #
#                                                                            #
# The current version of the core CIF dictionary is obtainable from          #
# ftp://ftp.iucr.org/pub/cif_core.dic.                                       #
#                                                                            #
# Software is freely available for graphical display of the structure(s)     #
# in this CIF. For information consult the CIF software page                 #
# http://www.iucr.org/resources/cif/software.                                #
#                                                                            #
# This file may be used for bona fide research purposes within the           #
# scientific community so long as proper attribution is given to the journal # 
# article from which it was obtained.                                        #
#                                                                            #
##############################################################################
data_global
_audit_creation_method     'WinGX routine CIF_UPDATE'
_audit_conform_dict_name     cif_core.dic
_audit_conform_dict_version     2.4
_journal_data_validation_number     ?
_journal_date_recd_electronic     2011-10-25
_journal_date_accepted     2012-06-11
_journal_name_full     'Acta Crystallographica, Section E'
_journal_year     2012
_journal_volume     68
_journal_issue      7
_journal_page_first     m916
_journal_page_last     m917
_journal_paper_category     QM
_journal_paper_doi     10.1107/S1600536812026359
_journal_coeditor_code     ZB2023
_publ_contact_author_name     'Engelbrecht, Ilana'
_publ_contact_author_address
;
Department of Chemistry
University of the Free State
PO Box 339
Bloemfontein
9300
South Africa
;
_publ_contact_author_email     EngelbrechtI@ufs.ac.za
_publ_contact_author_fax     '+27(0)51 4012177'
_publ_contact_author_phone     '+27(0)51 4017035'
_publ_section_title
;\
Bis[<i>N</i>,<i>N</i>-bis(diphenylphosphanyl)cyclopentanamine-\k^2^<i>P</i>,\
<i>P</i>']platinum(II) bis(trifluoromethanesulfonate)
;
loop_
    _publ_author_name
    _publ_author_address
    'Engelbrecht, Ilana'
;
Department of Chemistry
University of the Free State
PO Box 339
Bloemfontein 9300
South Africa
;
    'Visser, Hendrik G.'
;
Department of Chemistry
University of the Free State
PO Box 339
Bloemfontein 9300
South Africa
;
    'Roodt, Andreas'
;
Department of Chemistry
University of the Free State
PO Box 339
Bloemfontein 9300
South Africa
;
data_I
_audit_creation_method     'WinGX routine CIF_UPDATE'
_chemical_name_systematic
;
Bis[<i>N</i>,<i>N</i>-bis(diphenylphosphanyl)cyclopentanamine-
\k^2^<i>P</i>,<i>P</i>']platinum(II) bis(trifluoromethanesulfonate)
;
_chemical_formula_moiety     'C58 H58 N2 P4 Pt 2+, 2(C F3 O3 S -) '
_chemical_formula_sum     'C60 H58 F6 N2 O6 P4 Pt S2'
_chemical_formula_iupac     '[Pt (C29 H29 N P2)2] (C F3 S O3)2'
_chemical_formula_weight     1400.18
_symmetry_cell_setting     monoclinic
_symmetry_space_group_name_H-M     'P 21/c'
_symmetry_space_group_name_Hall     '-P 2ybc'
loop_
    _symmetry_equiv_pos_as_xyz
    'x, y, z'
    '-x, y+1/2, -z+1/2'
    '-x, -y, -z'
    'x, -y-1/2, z-1/2'
_cell_length_a     10.041(5)
_cell_length_b     13.662(4)
_cell_length_c     20.928(5)
_cell_angle_alpha     90.000
_cell_angle_beta     93.916(5)
_cell_angle_gamma     90.000
_cell_volume     2864.2(19)
_cell_formula_units_Z     2
_cell_measurement_reflns_used     9870
_cell_measurement_theta_min     2.75
_cell_measurement_theta_max     28.07
_cell_measurement_temperature     100(2)
_exptl_crystal_description     'Cuboid'
_exptl_crystal_colour     'colourless'
_exptl_crystal_size_max     0.19
_exptl_crystal_size_mid     0.18
_exptl_crystal_size_min     0.16
_exptl_crystal_density_diffrn     1.624
_exptl_crystal_density_method     'not measured'
_exptl_crystal_F_000     1408
_exptl_absorpt_coefficient_mu     2.707
_exptl_absorpt_correction_type     multi-scan
_exptl_absorpt_process_details     '(SADABS; Bruker, 2008)'
_exptl_absorpt_correction_T_min     0.6272
_exptl_absorpt_correction_T_max     0.6712
_exptl_special_details
;
The intensity data were collected on a Bruker X8 ApexII 4 K Kappa CCD
diffractometer using an exposure time of 20 s/frame. A total of 1880 frames
were collected with a frame width of 0.5\% covering up to \q = 28.0\% with
99.8% completeness accomplished.
Spectroscopy data: ^1^H NMR (600 MHz, CD~2~Cl~2~): \d = 1.0 (m, 4H), 1.1 (m,
4H), 1.2 (m, 4H), 1.4 (m, 4H), 3.5 (m, 2H), 7.4 -- 7.8 (m, 40H). ^31^P NMR
(243 MHz, CD~2~Cl~2~): \d = 39.7 (t, ^1^J~Pt---P~ = 1063.0 Hz).
;
_diffrn_ambient_temperature     100(2)
_diffrn_radiation_type     MoK\a
_diffrn_radiation_wavelength     0.71073
_diffrn_radiation_monochromator     graphite
_diffrn_measurement_device_type     'Bruker APEXII CCD'
_diffrn_measurement_method     '\f and \w scans'
_diffrn_reflns_number     44370
_diffrn_reflns_av_R_equivalents     0.1012
_diffrn_reflns_theta_min     2.03
_diffrn_reflns_theta_max     28
_diffrn_reflns_theta_full     28
_diffrn_measured_fraction_theta_max     0.998
_diffrn_measured_fraction_theta_full     0.998
_diffrn_reflns_limit_h_min     -12
_diffrn_reflns_limit_h_max     13
_diffrn_reflns_limit_k_min     -18
_diffrn_reflns_limit_k_max     18
_diffrn_reflns_limit_l_min     -27
_diffrn_reflns_limit_l_max     27
_refine_special_details
;
Refinement of <i>F</i>^2^ against ALL reflections. The weighted <i>R</i>-factor
<i>wR</i> and goodness of fit <i>S</i> are based on <i>F</i>^2^, conventional
<i>R</i>-factors <i>R</i> are based on <i>F</i>, with <i>F</i> set to zero for
negative <i>F</i>^2^. The threshold expression of <i>F</i>^2^ >
2\s(<i>F</i>^2^) is used only for calculating <i>R</i>-factors(gt) <i>etc</i>.
and is not relevant to the choice of reflections for refinement.
<i>R</i>-factors based on <i>F</i>^2^ are statistically about twice as large
as those based on <i>F</i>, and <i>R</i>- factors based on ALL data will be
even larger.
;
_reflns_number_total     6894
_reflns_number_gt     4869
_reflns_threshold_expression     >2\s(I)
_refine_ls_structure_factor_coef     Fsqd
_refine_ls_matrix_type     full
_refine_ls_R_factor_all     0.0695
_refine_ls_R_factor_gt     0.0395
_refine_ls_wR_factor_ref     0.0929
_refine_ls_goodness_of_fit_ref     1.023
_refine_ls_restrained_S_all     1.035
_refine_ls_number_reflns     6894
_refine_ls_number_parameters     398
_refine_ls_number_restraints     7
_refine_ls_hydrogen_treatment     constr
_refine_ls_weighting_scheme     calc
_refine_ls_weighting_details
         'calc w=1/[\s^2^(Fo^2^)+(0.0387P)^2^+0.8274P] where P=(Fo^2^+2Fc^2^)/3'
_atom_sites_solution_hydrogens     geom
_atom_sites_solution_primary     direct
_atom_sites_solution_secondary     difmap
_refine_ls_shift/su_max     0.001
_refine_ls_shift/su_mean     0
_refine_diff_density_max     1.392
_refine_diff_density_min     -1.417
_refine_ls_extinction_method     none
loop_
    _atom_type_symbol
    _atom_type_description
    _atom_type_scat_dispersion_real
    _atom_type_scat_dispersion_imag
    _atom_type_scat_source
    C C 0.0033 0.0016 'International Tables Vol C Tables 4.2.6.8 and 6.1.1.4'
    H H 0 0 'International Tables Vol C Tables 4.2.6.8 and 6.1.1.4'
    N N 0.0061 0.0033 'International Tables Vol C Tables 4.2.6.8 and 6.1.1.4'
    O O 0.0106 0.006 'International Tables Vol C Tables 4.2.6.8 and 6.1.1.4'
    F F 0.0171 0.0103 'International Tables Vol C Tables 4.2.6.8 and 6.1.1.4'
    P P 0.1023 0.0942 'International Tables Vol C Tables 4.2.6.8 and 6.1.1.4'
    S S 0.1246 0.1234 'International Tables Vol C Tables 4.2.6.8 and 6.1.1.4'
    Pt Pt -1.7033 8.3905 'International Tables Vol C Tables 4.2.6.8 and 6.1.1.4'
_computing_data_collection     'APEX2 (Bruker, 2011)'
_computing_cell_refinement     'SAINT-Plus (Bruker, 2008)'
_computing_data_reduction     'SAINT-Plus (Bruker, 2008)'
_computing_structure_solution     'SHELXS97 (Sheldrick, 2008)'
_computing_structure_refinement     'SHELXL97 (Sheldrick, 2008)'
_computing_molecular_graphics     'DIAMOND (Brandenburg & Putz, 2005)'
_computing_publication_material     'WinGX (Farrugia, 1999)'
loop_
    _atom_site_type_symbol
    _atom_site_label
    _atom_site_fract_x
    _atom_site_fract_y
    _atom_site_fract_z
    _atom_site_U_iso_or_equiv
    _atom_site_adp_type
    _atom_site_calc_flag
    _atom_site_refinement_flags
    _atom_site_occupancy
    _atom_site_disorder_assembly
    _atom_site_disorder_group
    C C1 1.0762(4) 0.3164(3) 0.9779(2) 0.0230(10) Uani d . 1 . .
    H H1 1.0169 0.3487 1.0081 0.028 Uiso calc R 1 . .
    C C2 1.2188(5) 0.3463(3) 0.9988(2) 0.0306(11) Uani d . 1 . .
    H H2A 1.2846 0.309 0.9754 0.037 Uiso calc R 1 . .
    H H2B 1.238 0.3371 1.0455 0.037 Uiso calc R 1 . .
    C C3 1.2184(6) 0.4555(4) 0.9805(2) 0.0382(12) Uani d . 1 . .
    H H3A 1.1792 0.4957 1.0138 0.046 Uiso calc R 1 . .
    H H3B 1.3102 0.4789 0.9748 0.046 Uiso calc R 1 . .
    C C4 1.1334(6) 0.4606(4) 0.9179(3) 0.0395(13) Uani d . 1 . .
    H H4A 1.1909 0.4654 0.8814 0.047 Uiso calc R 1 . .
    H H4B 1.0748 0.5189 0.9174 0.047 Uiso calc R 1 . .
    C C5 1.0489(5) 0.3669(3) 0.9123(2) 0.0261(10) Uani d . 1 . .
    H H5A 1.0769 0.3247 0.8772 0.031 Uiso calc R 1 . .
    H H5B 0.953 0.3827 0.9044 0.031 Uiso calc R 1 . .
    C C11 1.2563(4) 0.1091(3) 0.91477(19) 0.0207(9) Uani d . 1 . .
    C C12 1.3335(5) 0.0312(3) 0.9382(2) 0.0264(10) Uani d . 1 . .
    H H12 1.2961 -0.017 0.9644 0.032 Uiso calc R 1 . .
    C C13 1.4666(5) 0.0238(4) 0.9232(2) 0.0330(12) Uani d . 1 . .
    H H13 1.5186 -0.0311 0.9374 0.04 Uiso calc R 1 . .
    C C14 1.5222(5) 0.0964(4) 0.8878(2) 0.0297(11) Uani d . 1 . .
    H H14 1.6139 0.0925 0.8795 0.036 Uiso calc R 1 . .
    C C15 1.4480(5) 0.1736(4) 0.8645(2) 0.0316(11) Uani d . 1 . .
    H H15 1.4876 0.2229 0.8401 0.038 Uiso calc R 1 . .
    C C16 1.3142(5) 0.1796(3) 0.8768(2) 0.0264(10) Uani d . 1 . .
    H H16 1.2613 0.232 0.8593 0.032 Uiso calc R 1 . .
    C C21 0.9925(4) 0.1201(3) 0.85355(19) 0.0201(9) Uani d . 1 . .
    C C22 1.0380(4) 0.0582(3) 0.8056(2) 0.0236(10) Uani d . 1 . .
    H H22 1.1194 0.0232 0.8127 0.028 Uiso calc R 1 . .
    C C23 0.9622(5) 0.0492(4) 0.7479(2) 0.0272(10) Uani d . 1 . .
    H H23 0.9911 0.0073 0.7153 0.033 Uiso calc R 1 . .
    C C24 0.8444(5) 0.1013(3) 0.7378(2) 0.0265(10) Uani d . 1 . .
    H H24 0.7926 0.0946 0.6983 0.032 Uiso calc R 1 . .
    C C25 0.8016(5) 0.1625(3) 0.7842(2) 0.0263(10) Uani d . 1 . .
    H H25 0.7215 0.1989 0.7763 0.032 Uiso calc R 1 . .
    C C26 0.8746(4) 0.1713(3) 0.8424(2) 0.0222(10) Uani d . 1 . .
    H H26 0.8436 0.2127 0.8747 0.027 Uiso calc R 1 . .
    C C31 1.1077(4) 0.1741(3) 1.11284(19) 0.0208(9) Uani d . 1 . .
    C C32 1.2084(5) 0.1038(3) 1.1270(2) 0.0263(10) Uani d . 1 . .
    H H32 1.2098 0.0452 1.1026 0.032 Uiso calc R 1 . .
    C C33 1.3044(5) 0.1194(4) 1.1758(2) 0.0317(11) Uani d . 1 . .
    H H33 1.3713 0.0716 1.1857 0.038 Uiso calc R 1 . .
    C C34 1.3027(5) 0.2060(4) 1.2107(2) 0.0346(12) Uani d . 1 . .
    H H34 1.37 0.2173 1.244 0.042 Uiso calc R 1 . .
    C C35 1.2052(5) 0.2756(4) 1.1978(2) 0.0364(12) Uani d . 1 . .
    H H35 1.2053 0.3344 1.2221 0.044 Uiso calc R 1 . .
    C C36 1.1069(5) 0.2591(4) 1.1491(2) 0.0302(11) Uani d . 1 . .
    H H36 1.0386 0.3063 1.1405 0.036 Uiso calc R 1 . .
    C C41 0.8337(4) 0.2049(3) 1.0621(2) 0.0209(9) Uani d . 1 . .
    C C42 0.7533(5) 0.2500(3) 1.0139(2) 0.0267(10) Uani d . 1 . .
    H H42 0.7872 0.2625 0.9734 0.032 Uiso calc R 1 . .
    C C43 0.6244(5) 0.2764(4) 1.0250(2) 0.0324(11) Uani d . 1 . .
    H H43 0.57 0.3077 0.9922 0.039 Uiso calc R 1 . .
    C C44 0.5735(5) 0.2576(4) 1.0840(2) 0.0326(12) Uani d . 1 . .
    H H44 0.4837 0.2742 1.0909 0.039 Uiso calc R 1 . .
    C C45 0.6538(5) 0.2148(4) 1.1327(2) 0.0306(11) Uani d . 1 . .
    H H45 0.6198 0.2039 1.1733 0.037 Uiso calc R 1 . .
    C C46 0.7842(5) 0.1876(3) 1.1222(2) 0.0262(10) Uani d . 1 . .
    H H46 0.8392 0.1577 1.1554 0.031 Uiso calc R 1 . .
    N N1 1.0451(3) 0.2102(3) 0.97884(16) 0.0190(8) Uani d . 1 . .
    P P1 1.08226(11) 0.11427(8) 0.93121(5) 0.01603(7) Uani d . 1 . .
    P P2 0.99258(11) 0.15296(8) 1.04487(5) 0.01603(7) Uani d . 1 . .
    Pt Pt1 1 0 1 0.01603(7) Uani d S 1 . .
    O O1A 0.6874(3) 0.3547(3) 0.87585(18) 0.0410(9) Uani d P 0.511(11) A 1
    S S1A 0.6839(7) 0.4342(5) 0.8293(4) 0.0353(13) Uani d PD 0.511(11) A 1
    O O2A 0.7720(9) 0.4555(9) 0.7931(7) 0.080(5) Uani d P 0.511(11) A 1
    O O3A 0.5823(9) 0.3523(6) 0.7743(3) 0.045(3) Uani d P 0.511(11) A 1
    C C01A 0.5385(9) 0.4916(7) 0.8440(3) 0.0353(13) Uani d PD 0.511(11) A 1
    F F3A 0.5273(8) 0.5233(6) 0.9030(4) 0.048(2) Uani d PD 0.511(11) A 1
    F F2A 0.4267(8) 0.4383(6) 0.8272(6) 0.070(3) Uani d PD 0.511(11) A 1
    F F1A 0.5064(7) 0.5707(5) 0.8087(4) 0.042(2) Uiso d PD 0.511(11) A 1
    O O1B 0.6874(3) 0.3547(3) 0.87585(18) 0.0410(9) Uani d P 0.489(11) A 2
    F F3B 0.6075(16) 0.5606(9) 0.8840(7) 0.129(7) Uani d PD 0.489(11) A 2
    O O2B 0.7866(7) 0.5037(6) 0.8490(5) 0.047(3) Uani d P 0.489(11) A 2
    C C01B 0.5446(10) 0.5042(8) 0.8351(5) 0.0308(12) Uani d PD 0.489(11) A 2
    O O3B 0.6795(15) 0.4142(10) 0.7618(4) 0.082(5) Uani d P 0.489(11) A 2
    S S1B 0.6660(6) 0.4067(5) 0.8193(4) 0.0308(12) Uani d P 0.489(11) A 2
    F F2B 0.4419(11) 0.4684(10) 0.8634(6) 0.100(5) Uani d PD 0.489(11) A 2
    F F1B 0.5215(9) 0.5642(6) 0.7862(5) 0.058(3) Uiso d PD 0.489(11) A 2
loop_
    _atom_site_aniso_label
    _atom_site_aniso_U_11
    _atom_site_aniso_U_22
    _atom_site_aniso_U_33
    _atom_site_aniso_U_12
    _atom_site_aniso_U_13
    _atom_site_aniso_U_23
    C1 0.027(2) 0.019(2) 0.023(2) 0.0027(19) 0.0023(19) 0.0019(19)
    C2 0.034(3) 0.028(3) 0.029(2) -0.005(2) -0.002(2) -0.002(2)
    C3 0.047(3) 0.032(3) 0.036(3) -0.013(3) 0.000(2) 0.003(2)
    C4 0.050(3) 0.028(3) 0.039(3) -0.006(3) 0.001(3) 0.008(2)
    C5 0.031(3) 0.023(3) 0.024(2) 0.003(2) 0.000(2) 0.0031(19)
    C11 0.024(2) 0.021(2) 0.017(2) 0.0018(18) 0.0011(18) -0.0008(18)
    C12 0.024(2) 0.028(3) 0.028(2) -0.0023(19) -0.001(2) 0.000(2)
    C13 0.022(2) 0.038(3) 0.038(3) 0.008(2) -0.003(2) 0.002(2)
    C14 0.016(2) 0.039(3) 0.034(3) -0.002(2) 0.004(2) -0.003(2)
    C15 0.027(3) 0.038(3) 0.029(3) 0.000(2) 0.004(2) 0.002(2)
    C16 0.027(3) 0.026(3) 0.026(2) 0.006(2) 0.002(2) -0.001(2)
    C21 0.025(2) 0.019(2) 0.016(2) -0.0026(18) 0.0029(18) 0.0013(17)
    C22 0.024(2) 0.024(3) 0.023(2) 0.0024(19) 0.0018(19) -0.0010(19)
    C23 0.032(3) 0.028(3) 0.022(2) -0.002(2) 0.002(2) -0.003(2)
    C24 0.028(3) 0.030(3) 0.021(2) -0.002(2) -0.0043(19) 0.001(2)
    C25 0.023(2) 0.026(3) 0.030(2) 0.003(2) 0.001(2) 0.002(2)
    C26 0.024(2) 0.019(2) 0.023(2) 0.0034(19) 0.0017(19) -0.0007(18)
    C31 0.026(2) 0.019(2) 0.017(2) 0.0012(18) 0.0005(18) 0.0003(18)
    C32 0.029(3) 0.025(3) 0.024(2) 0.000(2) 0.000(2) -0.006(2)
    C33 0.027(3) 0.041(3) 0.026(2) 0.005(2) -0.003(2) -0.002(2)
    C34 0.036(3) 0.038(3) 0.029(3) -0.001(2) -0.007(2) -0.007(2)
    C35 0.047(3) 0.034(3) 0.027(3) -0.004(3) -0.003(2) -0.012(2)
    C36 0.038(3) 0.028(3) 0.025(2) 0.003(2) -0.001(2) -0.003(2)
    C41 0.023(2) 0.019(2) 0.021(2) 0.0018(18) 0.0023(18) -0.0035(18)
    C42 0.030(3) 0.026(3) 0.025(2) 0.004(2) 0.006(2) 0.000(2)
    C43 0.033(3) 0.032(3) 0.032(3) 0.009(2) 0.001(2) 0.004(2)
    C44 0.025(3) 0.034(3) 0.039(3) 0.007(2) 0.008(2) -0.005(2)
    C45 0.034(3) 0.029(3) 0.029(2) 0.001(2) 0.008(2) -0.004(2)
    C46 0.032(3) 0.022(2) 0.025(2) 0.007(2) 0.006(2) -0.001(2)
    N1 0.0225(19) 0.020(2) 0.0147(16) 0.0061(15) 0.0041(15) 0.0005(15)
    P1 0.01943(12) 0.01522(12) 0.01339(11) 0.00270(10) 0.00077(7) 0.00016(10)
    P2 0.01943(12) 0.01522(12) 0.01339(11) 0.00270(10) 0.00077(7) 0.00016(10)
    Pt1 0.01943(12) 0.01522(12) 0.01339(11) 0.00270(10) 0.00077(7) 0.00016(10)
    O1A 0.037(2) 0.035(2) 0.051(2) 0.0101(17) 0.0047(18) 0.0085(18)
    S1A 0.049(3) 0.025(3) 0.032(2) 0.023(2) 0.0062(19) 0.0012(18)
    O2A 0.039(5) 0.096(9) 0.106(12) -0.009(6) 0.023(6) 0.052(8)
    O3A 0.060(6) 0.042(5) 0.032(4) 0.011(4) -0.010(4) -0.024(4)
    C01A 0.049(3) 0.025(3) 0.032(2) 0.023(2) 0.0062(19) 0.0012(18)
    F3A 0.044(5) 0.051(5) 0.050(4) 0.015(3) 0.018(4) -0.008(4)
    F2A 0.028(4) 0.051(5) 0.127(9) -0.004(3) -0.032(5) -0.003(6)
    O1B 0.037(2) 0.035(2) 0.051(2) 0.0101(17) 0.0047(18) 0.0085(18)
    F3B 0.169(15) 0.075(9) 0.129(11) 0.060(9) -0.091(11) -0.077(8)
    O2B 0.020(4) 0.042(5) 0.080(7) 0.001(4) 0.011(4) 0.018(5)
    C01B 0.0310(18) 0.029(3) 0.033(3) 0.0079(18) 0.0072(15) 0.0028(19)
    O3B 0.115(13) 0.099(10) 0.031(5) 0.050(10) -0.002(6) -0.028(6)
    S1B 0.0310(18) 0.029(3) 0.033(3) 0.0079(18) 0.0072(15) 0.0028(19)
    F2B 0.077(9) 0.161(14) 0.064(7) 0.058(9) 0.026(7) 0.002(7)
_geom_special_details
;
All s.u.'s (except the s.u. in the dihedral angle between two l.s. planes) are
estimated using the full covariance matrix. The cell s.u.'s are taken into
account individually in the estimation of s.u.'s in distances, angles and
torsion angles; correlations between s.u.'s in cell parameters are only used
when they are defined by crystal symmetry. An approximate (isotropic)
treatment of cell s.u.'s is used for estimating s.u.'s involving l.s. planes.
;
loop_
    _geom_bond_atom_site_label_1
    _geom_bond_atom_site_label_2
    _geom_bond_site_symmetry_2
    _geom_bond_distance
    _geom_bond_publ_flag
    C1 N1 . 1.484(6) ?
    C1 C2 . 1.524(6) ?
    C1 C5 . 1.543(6) ?
    C1 H1 . 1 ?
    C2 C3 . 1.540(7) ?
    C2 H2A . 0.99 ?
    C2 H2B . 0.99 ?
    C3 C4 . 1.516(7) ?
    C3 H3A . 0.99 ?
    C3 H3B . 0.99 ?
    C4 C5 . 1.535(7) ?
    C4 H4A . 0.99 ?
    C4 H4B . 0.99 ?
    C5 H5A . 0.99 ?
    C5 H5B . 0.99 ?
    C11 C12 . 1.387(6) ?
    C11 C16 . 1.400(6) ?
    C11 P1 . 1.805(4) ?
    C12 C13 . 1.397(7) ?
    C12 H12 . 0.95 ?
    C13 C14 . 1.379(7) ?
    C13 H13 . 0.95 ?
    C14 C15 . 1.362(7) ?
    C14 H14 . 0.95 ?
    C15 C16 . 1.388(6) ?
    C15 H15 . 0.95 ?
    C16 H16 . 0.95 ?
    C21 C26 . 1.381(6) ?
    C21 C22 . 1.413(6) ?
    C21 P1 . 1.806(4) ?
    C22 C23 . 1.388(6) ?
    C22 H22 . 0.95 ?
    C23 C24 . 1.384(6) ?
    C23 H23 . 0.95 ?
    C24 C25 . 1.373(6) ?
    C24 H24 . 0.95 ?
    C25 C26 . 1.384(6) ?
    C25 H25 . 0.95 ?
    C26 H26 . 0.95 ?
    C31 C36 . 1.387(6) ?
    C31 C32 . 1.412(6) ?
    C31 P2 . 1.794(4) ?
    C32 C33 . 1.372(6) ?
    C32 H32 . 0.95 ?
    C33 C34 . 1.390(7) ?
    C33 H33 . 0.95 ?
    C34 C35 . 1.378(7) ?
    C34 H34 . 0.95 ?
    C35 C36 . 1.389(6) ?
    C35 H35 . 0.95 ?
    C36 H36 . 0.95 ?
    C41 C42 . 1.391(6) ?
    C41 C46 . 1.403(6) ?
    C41 P2 . 1.805(4) ?
    C42 C43 . 1.379(6) ?
    C42 H42 . 0.95 ?
    C43 C44 . 1.391(7) ?
    C43 H43 . 0.95 ?
    C44 C45 . 1.385(7) ?
    C44 H44 . 0.95 ?
    C45 C46 . 1.393(6) ?
    C45 H45 . 0.95 ?
    C46 H46 . 0.95 ?
    N1 P2 . 1.703(4) ?
    N1 P1 . 1.704(4) ?
    P1 Pt1 . 2.3139(12) ?
    P1 P2 . 2.6534(15) ?
    P2 Pt1 . 2.2943(13) ?
    Pt1 P2 3_757 2.2943(13) ?
    Pt1 P1 3_757 2.3139(12) ?
    O1A S1A . 1.458(9) ?
    S1A O2A . 1.237(12) ?
    S1A C01A . 1.704(2) ?
    S1A O3A . 1.859(11) ?
    C01A F3A . 1.320(2) ?
    C01A F1A . 1.336(5) ?
    C01A F2A . 1.364(13) ?
    F3B C01B . 1.398(15) ?
    O2B S1B . 1.873(12) ?
    C01B F2B . 1.318(2) ?
    C01B F1B . 1.320(5) ?
    C01B S1B . 1.850(12) ?
    O3B S1B . 1.226(12) ?
loop_
    _geom_angle_atom_site_label_1
    _geom_angle_atom_site_label_2
    _geom_angle_atom_site_label_3
    _geom_angle_site_symmetry_1
    _geom_angle_site_symmetry_3
    _geom_angle
    _geom_angle_publ_flag
    N1 C1 C2 . . 116.9(4) ?
    N1 C1 C5 . . 115.1(3) ?
    C2 C1 C5 . . 104.0(4) ?
    N1 C1 H1 . . 106.7 ?
    C2 C1 H1 . . 106.7 ?
    C5 C1 H1 . . 106.7 ?
    C1 C2 C3 . . 101.6(4) ?
    C1 C2 H2A . . 111.4 ?
    C3 C2 H2A . . 111.4 ?
    C1 C2 H2B . . 111.4 ?
    C3 C2 H2B . . 111.4 ?
    H2A C2 H2B . . 109.3 ?
    C4 C3 C2 . . 104.6(4) ?
    C4 C3 H3A . . 110.8 ?
    C2 C3 H3A . . 110.8 ?
    C4 C3 H3B . . 110.8 ?
    C2 C3 H3B . . 110.8 ?
    H3A C3 H3B . . 108.9 ?
    C3 C4 C5 . . 107.6(4) ?
    C3 C4 H4A . . 110.2 ?
    C5 C4 H4A . . 110.2 ?
    C3 C4 H4B . . 110.2 ?
    C5 C4 H4B . . 110.2 ?
    H4A C4 H4B . . 108.5 ?
    C4 C5 C1 . . 104.0(4) ?
    C4 C5 H5A . . 111 ?
    C1 C5 H5A . . 111 ?
    C4 C5 H5B . . 111 ?
    C1 C5 H5B . . 111 ?
    H5A C5 H5B . . 109 ?
    C12 C11 C16 . . 119.0(4) ?
    C12 C11 P1 . . 119.2(3) ?
    C16 C11 P1 . . 121.7(3) ?
    C11 C12 C13 . . 119.7(5) ?
    C11 C12 H12 . . 120.1 ?
    C13 C12 H12 . . 120.1 ?
    C14 C13 C12 . . 119.9(5) ?
    C14 C13 H13 . . 120.1 ?
    C12 C13 H13 . . 120.1 ?
    C15 C14 C13 . . 121.1(4) ?
    C15 C14 H14 . . 119.4 ?
    C13 C14 H14 . . 119.4 ?
    C14 C15 C16 . . 119.5(5) ?
    C14 C15 H15 . . 120.2 ?
    C16 C15 H15 . . 120.2 ?
    C15 C16 C11 . . 120.6(4) ?
    C15 C16 H16 . . 119.7 ?
    C11 C16 H16 . . 119.7 ?
    C26 C21 C22 . . 119.9(4) ?
    C26 C21 P1 . . 123.0(3) ?
    C22 C21 P1 . . 116.6(3) ?
    C23 C22 C21 . . 119.2(4) ?
    C23 C22 H22 . . 120.4 ?
    C21 C22 H22 . . 120.4 ?
    C24 C23 C22 . . 119.9(4) ?
    C24 C23 H23 . . 120 ?
    C22 C23 H23 . . 120 ?
    C25 C24 C23 . . 120.7(4) ?
    C25 C24 H24 . . 119.6 ?
    C23 C24 H24 . . 119.6 ?
    C24 C25 C26 . . 120.2(4) ?
    C24 C25 H25 . . 119.9 ?
    C26 C25 H25 . . 119.9 ?
    C21 C26 C25 . . 120.1(4) ?
    C21 C26 H26 . . 120 ?
    C25 C26 H26 . . 120 ?
    C36 C31 C32 . . 119.1(4) ?
    C36 C31 P2 . . 122.7(3) ?
    C32 C31 P2 . . 118.1(3) ?
    C33 C32 C31 . . 120.5(4) ?
    C33 C32 H32 . . 119.8 ?
    C31 C32 H32 . . 119.8 ?
    C32 C33 C34 . . 119.4(5) ?
    C32 C33 H33 . . 120.3 ?
    C34 C33 H33 . . 120.3 ?
    C35 C34 C33 . . 121.2(5) ?
    C35 C34 H34 . . 119.4 ?
    C33 C34 H34 . . 119.4 ?
    C34 C35 C36 . . 119.4(5) ?
    C34 C35 H35 . . 120.3 ?
    C36 C35 H35 . . 120.3 ?
    C31 C36 C35 . . 120.5(5) ?
    C31 C36 H36 . . 119.8 ?
    C35 C36 H36 . . 119.8 ?
    C42 C41 C46 . . 120.0(4) ?
    C42 C41 P2 . . 120.4(3) ?
    C46 C41 P2 . . 119.0(3) ?
    C43 C42 C41 . . 119.9(4) ?
    C43 C42 H42 . . 120 ?
    C41 C42 H42 . . 120 ?
    C42 C43 C44 . . 120.5(4) ?
    C42 C43 H43 . . 119.8 ?
    C44 C43 H43 . . 119.8 ?
    C45 C44 C43 . . 120.0(4) ?
    C45 C44 H44 . . 120 ?
    C43 C44 H44 . . 120 ?
    C44 C45 C46 . . 120.2(5) ?
    C44 C45 H45 . . 119.9 ?
    C46 C45 H45 . . 119.9 ?
    C45 C46 C41 . . 119.4(4) ?
    C45 C46 H46 . . 120.3 ?
    C41 C46 H46 . . 120.3 ?
    C1 N1 P2 . . 122.5(3) ?
    C1 N1 P1 . . 133.6(3) ?
    P2 N1 P1 . . 102.32(19) ?
    N1 P1 C11 . . 113.27(19) ?
    N1 P1 C21 . . 112.14(19) ?
    C11 P1 C21 . . 105.09(19) ?
    N1 P1 Pt1 . . 93.07(13) ?
    C11 P1 Pt1 . . 118.91(14) ?
    C21 P1 Pt1 . . 114.36(14) ?
    C11 P1 P2 . . 124.81(14) ?
    C21 P1 P2 . . 128.24(15) ?
    Pt1 P1 P2 . . 54.50(4) ?
    N1 P2 C31 . . 110.5(2) ?
    N1 P2 C41 . . 107.96(19) ?
    C31 P2 C41 . . 108.0(2) ?
    N1 P2 Pt1 . . 93.78(13) ?
    C31 P2 Pt1 . . 115.73(15) ?
    C41 P2 Pt1 . . 119.61(15) ?
    C31 P2 P1 . . 120.20(15) ?
    C41 P2 P1 . . 128.04(14) ?
    Pt1 P2 P1 . . 55.19(3) ?
    P2 Pt1 P2 3_757 . 180.0000(10) ?
    P2 Pt1 P1 3_757 3_757 70.31(4) ?
    P2 Pt1 P1 . 3_757 109.69(4) ?
    P2 Pt1 P1 3_757 . 109.69(4) ?
    P2 Pt1 P1 . . 70.31(4) ?
    P1 Pt1 P1 3_757 . 180.0000(10) ?
    O2A S1A O1A . . 126.8(7) ?
    O2A S1A C01A . . 131.2(9) ?
    O1A S1A C01A . . 101.7(5) ?
    O2A S1A O3A . . 98.5(9) ?
    O1A S1A O3A . . 87.3(5) ?
    C01A S1A O3A . . 87.0(5) ?
    F3A C01A F1A . . 102.7(8) ?
    F3A C01A F2A . . 107.2(8) ?
    F1A C01A F2A . . 97.2(7) ?
    F3A C01A S1A . . 116.7(6) ?
    F1A C01A S1A . . 116.7(7) ?
    F2A C01A S1A . . 114.1(7) ?
    F2B C01B F1B . . 118.6(10) ?
    F2B C01B F3B . . 101.7(10) ?
    F1B C01B F3B . . 105.8(11) ?
    F2B C01B S1B . . 111.0(9) ?
    F1B C01B S1B . . 113.1(7) ?
    F3B C01B S1B . . 104.9(7) ?
    O3B S1B C01B . . 103.5(7) ?
    O3B S1B O2B . . 98.8(9) ?
    C01B S1B O2B . . 81.4(6) ?
loop_
    _geom_torsion_atom_site_label_1
    _geom_torsion_atom_site_label_2
    _geom_torsion_atom_site_label_3
    _geom_torsion_atom_site_label_4
    _geom_torsion_site_symmetry_1
    _geom_torsion_site_symmetry_2
    _geom_torsion_site_symmetry_3
    _geom_torsion_site_symmetry_4
    _geom_torsion
    _geom_torsion_publ_flag
    N1 C1 C2 C3 . . . . 170.6(4) ?
    C5 C1 C2 C3 . . . . 42.5(4) ?
    C1 C2 C3 C4 . . . . -37.7(5) ?
    C2 C3 C4 C5 . . . . 18.9(6) ?
    C3 C4 C5 C1 . . . . 7.2(6) ?
    N1 C1 C5 C4 . . . . -160.2(4) ?
    C2 C1 C5 C4 . . . . -31.0(5) ?
    C16 C11 C12 C13 . . . . -0.6(7) ?
    P1 C11 C12 C13 . . . . 176.9(4) ?
    C11 C12 C13 C14 . . . . 3.1(7) ?
    C12 C13 C14 C15 . . . . -3.0(8) ?
    C13 C14 C15 C16 . . . . 0.2(7) ?
    C14 C15 C16 C11 . . . . 2.4(7) ?
    C12 C11 C16 C15 . . . . -2.2(7) ?
    P1 C11 C16 C15 . . . . -179.6(4) ?
    C26 C21 C22 C23 . . . . -0.6(6) ?
    P1 C21 C22 C23 . . . . 171.0(3) ?
    C21 C22 C23 C24 . . . . 0.6(7) ?
    C22 C23 C24 C25 . . . . 0.3(7) ?
    C23 C24 C25 C26 . . . . -1.3(7) ?
    C22 C21 C26 C25 . . . . -0.4(6) ?
    P1 C21 C26 C25 . . . . -171.4(3) ?
    C24 C25 C26 C21 . . . . 1.3(7) ?
    C36 C31 C32 C33 . . . . -0.2(7) ?
    P2 C31 C32 C33 . . . . 175.7(4) ?
    C31 C32 C33 C34 . . . . -1.0(7) ?
    C32 C33 C34 C35 . . . . 1.1(8) ?
    C33 C34 C35 C36 . . . . 0.0(8) ?
    C32 C31 C36 C35 . . . . 1.2(7) ?
    P2 C31 C36 C35 . . . . -174.4(4) ?
    C34 C35 C36 C31 . . . . -1.1(7) ?
    C46 C41 C42 C43 . . . . -0.8(7) ?
    P2 C41 C42 C43 . . . . 170.4(4) ?
    C41 C42 C43 C44 . . . . -0.6(7) ?
    C42 C43 C44 C45 . . . . 2.0(8) ?
    C43 C44 C45 C46 . . . . -2.0(8) ?
    C44 C45 C46 C41 . . . . 0.6(7) ?
    C42 C41 C46 C45 . . . . 0.8(7) ?
    P2 C41 C46 C45 . . . . -170.5(4) ?
    C2 C1 N1 P2 . . . . 88.8(4) ?
    C5 C1 N1 P2 . . . . -148.7(3) ?
    C2 C1 N1 P1 . . . . -74.2(5) ?
    C5 C1 N1 P1 . . . . 48.3(6) ?
    C1 N1 P1 C11 . . . . 48.2(4) ?
    P2 N1 P1 C11 . . . . -117.2(2) ?
    C1 N1 P1 C21 . . . . -70.6(4) ?
    P2 N1 P1 C21 . . . . 124.1(2) ?
    C1 N1 P1 Pt1 . . . . 171.5(4) ?
    P2 N1 P1 Pt1 . . . . 6.19(16) ?
    C1 N1 P1 P2 . . . . 165.3(5) ?
    C12 C11 P1 N1 . . . . 114.3(4) ?
    C16 C11 P1 N1 . . . . -68.3(4) ?
    C12 C11 P1 C21 . . . . -122.9(4) ?
    C16 C11 P1 C21 . . . . 54.5(4) ?
    C12 C11 P1 Pt1 . . . . 6.6(4) ?
    C16 C11 P1 Pt1 . . . . -176.0(3) ?
    C12 C11 P1 P2 . . . . 71.5(4) ?
    C16 C11 P1 P2 . . . . -111.1(3) ?
    C26 C21 P1 N1 . . . . -23.0(4) ?
    C22 C21 P1 N1 . . . . 165.6(3) ?
    C26 C21 P1 C11 . . . . -146.5(4) ?
    C22 C21 P1 C11 . . . . 42.2(4) ?
    C26 C21 P1 Pt1 . . . . 81.3(4) ?
    C22 C21 P1 Pt1 . . . . -90.0(3) ?
    C26 C21 P1 P2 . . . . 18.4(5) ?
    C22 C21 P1 P2 . . . . -153.0(3) ?
    C1 N1 P2 C31 . . . . -54.4(4) ?
    P1 N1 P2 C31 . . . . 113.0(2) ?
    C1 N1 P2 C41 . . . . 63.5(4) ?
    P1 N1 P2 C41 . . . . -129.1(2) ?
    C1 N1 P2 Pt1 . . . . -173.7(3) ?
    P1 N1 P2 Pt1 . . . . -6.25(16) ?
    C1 N1 P2 P1 . . . . -167.5(4) ?
    C36 C31 P2 N1 . . . . 81.5(4) ?
    C32 C31 P2 N1 . . . . -94.2(4) ?
    C36 C31 P2 C41 . . . . -36.4(4) ?
    C32 C31 P2 C41 . . . . 147.9(3) ?
    C36 C31 P2 Pt1 . . . . -173.6(3) ?
    C32 C31 P2 Pt1 . . . . 10.8(4) ?
    C36 C31 P2 P1 . . . . 123.4(4) ?
    C32 C31 P2 P1 . . . . -52.3(4) ?
    C42 C41 P2 N1 . . . . 23.8(4) ?
    C46 C41 P2 N1 . . . . -164.9(4) ?
    C42 C41 P2 C31 . . . . 143.3(4) ?
    C46 C41 P2 C31 . . . . -45.4(4) ?
    C42 C41 P2 Pt1 . . . . -81.5(4) ?
    C46 C41 P2 Pt1 . . . . 89.8(4) ?
    C42 C41 P2 P1 . . . . -14.4(5) ?
    C46 C41 P2 P1 . . . . 156.9(3) ?
    C11 P1 P2 N1 . . . . 84.5(3) ?
    C21 P1 P2 N1 . . . . -77.7(3) ?
    Pt1 P1 P2 N1 . . . . -172.4(2) ?
    N1 P1 P2 C31 . . . . -85.7(3) ?
    C11 P1 P2 C31 . . . . -1.2(2) ?
    C21 P1 P2 C31 . . . . -163.3(2) ?
    Pt1 P1 P2 C31 . . . . 101.95(17) ?
    N1 P1 P2 C41 . . . . 69.7(3) ?
    C11 P1 P2 C41 . . . . 154.1(3) ?
    C21 P1 P2 C41 . . . . -8.0(3) ?
    Pt1 P1 P2 C41 . . . . -102.71(19) ?
    N1 P1 P2 Pt1 . . . . 172.4(2) ?
    C11 P1 P2 Pt1 . . . . -103.14(18) ?
    C21 P1 P2 Pt1 . . . . 94.75(18) ?
    N1 P2 Pt1 P1 . . . 3_757 -175.23(12) ?
    C31 P2 Pt1 P1 . . . 3_757 69.81(17) ?
    C41 P2 Pt1 P1 . . . 3_757 -62.09(17) ?
    P1 P2 Pt1 P1 . . . 3_757 180 ?
    N1 P2 Pt1 P1 . . . . 4.77(12) ?
    C31 P2 Pt1 P1 . . . . -110.19(17) ?
    C41 P2 Pt1 P1 . . . . 117.91(17) ?
    N1 P1 Pt1 P2 . . . 3_757 175.24(12) ?
    C11 P1 Pt1 P2 . . . 3_757 -65.98(16) ?
    C21 P1 Pt1 P2 . . . 3_757 59.23(16) ?
    P2 P1 Pt1 P2 . . . 3_757 180 ?
    N1 P1 Pt1 P2 . . . . -4.76(12) ?
    C11 P1 Pt1 P2 . . . . 114.02(16) ?
    C21 P1 Pt1 P2 . . . . -120.77(16) ?
    O2A S1A C01A F3A . . . . -117.3(14) ?
    O1A S1A C01A F3A . . . . 57.3(10) ?
    O3A S1A C01A F3A . . . . 143.9(9) ?
    O2A S1A C01A F1A . . . . 4.5(17) ?
    O1A S1A C01A F1A . . . . 179.1(8) ?
    O3A S1A C01A F1A . . . . -94.3(10) ?
    O2A S1A C01A F2A . . . . 116.7(15) ?
    O1A S1A C01A F2A . . . . -68.6(7) ?
    O3A S1A C01A F2A . . . . 18.0(9) ?
    F2B C01B S1B O3B . . . . 126.0(14) ?
    F1B C01B S1B O3B . . . . -10.2(14) ?
    F3B C01B S1B O3B . . . . -125.0(13) ?
    F2B C01B S1B O2B . . . . -137.0(12) ?
    F1B C01B S1B O2B . . . . 86.9(9) ?
    F3B C01B S1B O2B . . . . -27.9(10) ?
loop_
    _geom_hbond_atom_site_label_D
    _geom_hbond_atom_site_label_H
    _geom_hbond_atom_site_label_A
    _geom_hbond_site_symmetry_A
    _geom_hbond_distance_DH
    _geom_hbond_distance_HA
    _geom_hbond_distance_DA
    _geom_hbond_angle_DHA
    C25 H25 O3A . 0.95 2.52 3.398(9) 154.2
    C26 H26 O1B . 0.95 2.5 3.238(6) 134.9
    C34 H34 O3A 4_666 0.95 2.38 3.127(10) 135.2
    C45 H45 O3A 4_566 0.95 2.3 3.229(9) 164.9
    C15 H15 O3A 1_655 0.95 2.47 3.420(11) 177.9
_iucr_refine_instructions_details
;
TITL 11Aie3_0m in P2(1)/c
CELL  0.71073  10.0410  13.6620  20.9280   90.000   93.916   90.000
ZERR     4.00   0.0050   0.0050   0.0050    0.005    0.005    0.005
LATT   1
SYMM  - X, 1/2 + Y, 1/2 - Z
SFAC  C    H    N    O    F    P    S    PT
UNIT  120  116  4    12   12   8    4    2
MERG   2
OMIT    -4.00  56.00
OMIT     0   1   1
EADP P1 PT1 P2
EQIV $2  x+1,-y+1/2,+z+1/2
EQIV $3  x,-y+1/2,+z+1/2
EQIV $4  x+1,+y,+z
HTAB C25 O3A
HTAB C26 O1B
HTAB C34 O3A_$2
HTAB C45 O3A_$3
HTAB C15 O3A_$4
DFIX  1.700 0.002 C01A S1A
DFIX  1.320 0.005 C01B F1B
DFIX  2.380 0.020 F2A F3A
DFIX  2.000 0.020 F3B F2B
DFIX  1.320 0.002 C01B F2B
DFIX  1.320 0.002 C01A F3A
DFIX  1.320 0.005 F1A C01A
EXYZ O1A O1B
EADP O1A O1B
EADP  C01B S1B
EADP S1A C01A
FMAP   2
PLAN   10
SIZE     0.16   0.18   0.19
ACTA
BOND
BOND   $H
CONF
LIST   4
L.S.   4
TEMP  -173.20
WGHT    0.038700    0.827400
FVAR       0.05878   0.51121   0.53852
C1    1    1.076204    0.316437    0.977881    11.00000    0.02656    0.01940 =
         0.02321    0.00191    0.00229    0.00271
AFIX  13
H1    2    1.016938    0.348718    1.008100    11.00000   -1.20000
AFIX   0
C2    1    1.218752    0.346330    0.998819    11.00000    0.03425    0.02836 =
         0.02858   -0.00222   -0.00152   -0.00475
AFIX  23
H2A   2    1.284570    0.309025    0.975439    11.00000   -1.20000
H2B   2    1.237968    0.337140    1.045461    11.00000   -1.20000
AFIX   0
C3    1    1.218420    0.455523    0.980473    11.00000    0.04656    0.03219 =
         0.03554    0.00308   -0.00020   -0.01329
AFIX  23
H3A   2    1.179216    0.495711    1.013791    11.00000   -1.20000
H3B   2    1.310204    0.478875    0.974810    11.00000   -1.20000
AFIX   0
C4    1    1.133397    0.460613    0.917876    11.00000    0.05034    0.02849 =
         0.03937    0.00818    0.00135   -0.00604
AFIX  23
H4A   2    1.190939    0.465372    0.881427    11.00000   -1.20000
H4B   2    1.074798    0.518922    0.917391    11.00000   -1.20000
AFIX   0
C5    1    1.048919    0.366930    0.912340    11.00000    0.03120    0.02324 =
         0.02371    0.00311    0.00034    0.00252
AFIX  23
H5A   2    1.076950    0.324748    0.877210    11.00000   -1.20000
H5B   2    0.952974    0.382685    0.904421    11.00000   -1.20000
AFIX   0
C11   1    1.256279    0.109094    0.914767    11.00000    0.02357    0.02132 =
         0.01715   -0.00083    0.00111    0.00182
C12   1    1.333524    0.031151    0.938223    11.00000    0.02361    0.02775 =
         0.02759   -0.00010   -0.00065   -0.00235
AFIX  43
H12   2    1.296085   -0.017029    0.964386    11.00000   -1.20000
AFIX   0
C13   1    1.466581    0.023812    0.923210    11.00000    0.02158    0.03805 =
         0.03850    0.00191   -0.00343    0.00836
AFIX  43
H13   2    1.518639   -0.031094    0.937361    11.00000   -1.20000
AFIX   0
C14   1    1.522217    0.096390    0.887820    11.00000    0.01624    0.03861 =
         0.03444   -0.00294    0.00412   -0.00250
AFIX  43
H14   2    1.613910    0.092501    0.879523    11.00000   -1.20000
AFIX   0
C15   1    1.448004    0.173573    0.864547    11.00000    0.02728    0.03849 =
         0.02929    0.00159    0.00400   -0.00035
AFIX  43
H15   2    1.487584    0.222938    0.840092    11.00000   -1.20000
AFIX   0
C16   1    1.314159    0.179597    0.876806    11.00000    0.02662    0.02622 =
         0.02636   -0.00072    0.00197    0.00612
AFIX  43
H16   2    1.261339    0.232035    0.859280    11.00000   -1.20000
AFIX   0
C21   1    0.992483    0.120127    0.853548    11.00000    0.02531    0.01892 =
         0.01617    0.00127    0.00288   -0.00258
C22   1    1.037956    0.058216    0.805551    11.00000    0.02438    0.02385 =
         0.02260   -0.00098    0.00184    0.00238
AFIX  43
H22   2    1.119355    0.023197    0.812673    11.00000   -1.20000
AFIX   0
C23   1    0.962190    0.049200    0.747853    11.00000    0.03205    0.02755 =
         0.02194   -0.00339    0.00162   -0.00239
AFIX  43
H23   2    0.991146    0.007319    0.715321    11.00000   -1.20000
AFIX   0
C24   1    0.844405    0.101291    0.737767    11.00000    0.02788    0.02978 =
         0.02107    0.00067   -0.00426   -0.00192
AFIX  43
H24   2    0.792637    0.094628    0.698287    11.00000   -1.20000
AFIX   0
C25   1    0.801560    0.162479    0.784182    11.00000    0.02265    0.02648 =
         0.02976    0.00158    0.00142    0.00270
AFIX  43
H25   2    0.721493    0.198867    0.776314    11.00000   -1.20000
AFIX   0
C26   1    0.874623    0.171322    0.842388    11.00000    0.02427    0.01938 =
         0.02290   -0.00069    0.00170    0.00339
AFIX  43
H26   2    0.843649    0.212676    0.874720    11.00000   -1.20000
AFIX   0
C31   1    1.107700    0.174108    1.112836    11.00000    0.02638    0.01921 =
         0.01673    0.00032    0.00047    0.00116
C32   1    1.208444    0.103770    1.127008    11.00000    0.02906    0.02525 =
         0.02446   -0.00571    0.00050   -0.00026
AFIX  43
H32   2    1.209826    0.045219    1.102575    11.00000   -1.20000
AFIX   0
C33   1    1.304351    0.119407    1.175824    11.00000    0.02723    0.04108 =
         0.02602   -0.00153   -0.00321    0.00514
AFIX  43
H33   2    1.371255    0.071553    1.185704    11.00000   -1.20000
AFIX   0
C34   1    1.302674    0.205969    1.210695    11.00000    0.03591    0.03791 =
         0.02878   -0.00691   -0.00672   -0.00149
AFIX  43
H34   2    1.369953    0.217314    1.244022    11.00000   -1.20000
AFIX   0
C35   1    1.205236    0.275625    1.197817    11.00000    0.04745    0.03445 =
         0.02659   -0.01171   -0.00281   -0.00400
AFIX  43
H35   2    1.205340    0.334416    1.222061    11.00000   -1.20000
AFIX   0
C36   1    1.106885    0.259096    1.149075    11.00000    0.03755    0.02786 =
         0.02480   -0.00270   -0.00096    0.00299
AFIX  43
H36   2    1.038566    0.306333    1.140493    11.00000   -1.20000
AFIX   0
C41   1    0.833732    0.204935    1.062102    11.00000    0.02289    0.01887 =
         0.02100   -0.00346    0.00233    0.00185
C42   1    0.753313    0.249980    1.013926    11.00000    0.03020    0.02586 =
         0.02468    0.00036    0.00554    0.00449
AFIX  43
H42   2    0.787179    0.262503    0.973430    11.00000   -1.20000
AFIX   0
C43   1    0.624416    0.276413    1.025042    11.00000    0.03282    0.03231 =
         0.03178    0.00421    0.00064    0.00881
AFIX  43
H43   2    0.569965    0.307683    0.992200    11.00000   -1.20000
AFIX   0
C44   1    0.573475    0.257635    1.084002    11.00000    0.02502    0.03420 =
         0.03943   -0.00478    0.00775    0.00717
AFIX  43
H44   2    0.483677    0.274193    1.090866    11.00000   -1.20000
AFIX   0
C45   1    0.653772    0.214791    1.132668    11.00000    0.03420    0.02914 =
         0.02945   -0.00367    0.00842    0.00089
AFIX  43
H45   2    0.619800    0.203883    1.173334    11.00000   -1.20000
AFIX   0
C46   1    0.784238    0.187637    1.122166    11.00000    0.03150    0.02226 =
         0.02549   -0.00141    0.00629    0.00700
AFIX  43
H46   2    0.839178    0.157681    1.155377    11.00000   -1.20000
AFIX   0
N1    3    1.045141    0.210244    0.978843    11.00000    0.02249    0.02023 =
         0.01469    0.00046    0.00415    0.00612
P1    6    1.082263    0.114270    0.931213    11.00000    0.01943    0.01522 =
         0.01339    0.00016    0.00077    0.00270
P2    6    0.992580    0.152956    1.044871    11.00000    0.01943    0.01522 =
         0.01339    0.00016    0.00077    0.00270
PT1   8    1.000000    0.000000    1.000000    10.50000    0.01943    0.01522 =
         0.01339    0.00016    0.00077    0.00270
PART    1
O1A   4    0.687358    0.354723    0.875848    21.00000    0.03690    0.03527 =
         0.05120    0.00851    0.00465    0.01009
S1A   7    0.683892    0.434184    0.829287    21.00000    0.04934    0.02481 =
         0.03219    0.00123    0.00616    0.02280
O2A   4    0.771959    0.455549    0.793134    21.00000    0.03892    0.09623 =
         0.10592    0.05194    0.02265   -0.00941
O3A   4    0.582343    0.352251    0.774301    21.00000    0.06017    0.04169 =
         0.03150   -0.02426   -0.00981    0.01057
C01A  1    0.538456    0.491582    0.844007    21.00000    0.04934    0.02481 =
         0.03219    0.00123    0.00616    0.02280
F3A   5    0.527262    0.523279    0.902976    21.00000    0.04449    0.05062 =
         0.04972   -0.00844    0.01773    0.01546
F2A   5    0.426683    0.438282    0.827167    21.00000    0.02796    0.05134 =
         0.12672   -0.00296   -0.03214   -0.00387
F1A   5    0.506390    0.570683    0.808687    21.00000    0.04231
PART    2
O1B   4    0.687358    0.354723    0.875848   -21.00000    0.03690    0.03527 =
         0.05120    0.00851    0.00465    0.01009
F3B   5    0.607511    0.560606    0.884039   -21.00000    0.16912    0.07469 =
         0.12876   -0.07682   -0.09138    0.06012
O2B   4    0.786646    0.503741    0.849000   -21.00000    0.02021    0.04173 =
         0.08000    0.01783    0.01123    0.00059
C01B  1    0.544599    0.504182    0.835069   -21.00000    0.03100    0.02878 =
         0.03341    0.00278    0.00724    0.00791
O3B   4    0.679534    0.414241    0.761773   -21.00000    0.11513    0.09854 =
         0.03053   -0.02765   -0.00200    0.05012
S1B   7    0.665953    0.406694    0.819324   -21.00000    0.03100    0.02878 =
         0.03341    0.00278    0.00724    0.00791
F2B   5    0.441902    0.468446    0.863437   -21.00000    0.07701    0.16096 =
         0.06369    0.00174    0.02596    0.05817
F1B   5    0.521512    0.564242    0.786163   -21.00000    0.05773
HKLF    4
REM  11Aie3_0m in P2(1)/c
REM R1 =  0.0395 for   4869 Fo > 4sig(Fo)  and  0.0695 for all   6894 data
REM    398 parameters refined using      7 restraints
END
WGHT      0.0387      0.8274
REM Highest difference peak  1.392,  deepest hole -1.417,  1-sigma level  0.141
Q1    1   1.0220  0.0590  1.0316  11.00000  0.05    1.31
Q2    1   1.0178 -0.0612  1.0305  11.00000  0.05    1.14
Q3    1   0.5140  0.5018  0.8590  11.00000  0.05    1.11
Q4    1   0.5464  0.5996  0.8055  11.00000  0.05    1.03
Q5    1   0.9076  0.0177  1.0061  11.00000  0.05    1.02
Q6    1   0.9081 -0.0189  1.0064  11.00000  0.05    1.02
Q7    1   1.0867  0.0032  1.0268  11.00000  0.05    0.97
Q8    1   0.9683  0.1049  1.0214  11.00000  0.05    0.81
Q9    1   0.4588  0.5369  0.8030  11.00000  0.05    0.80
Q10   1   0.5957  0.4617  0.8292  11.00000  0.05    0.71
;
