# Supplementary material for: Bis[N,N-bis­(diphenyl­phosphan­yl)cyclo­penta­namine-κ2 P,P′]platinum(II) bis­(trifluoro­methane­sulfonate)
Source: Acta Crystallogr Sect E Struct Rep Online. 2012 Jun 16;68(Pt 7):m916–7. doi: 10.1107/S1600536812026359 (PMC3393184; doi:10.1107/S1600536812026359)
Supplement: Supplementary file 2 [file e-68-0m916-Isup2.hkl]

#
# h,k,l, Fc-squared, Fo-squared, sigma(Fo-squared) and status flag
#
data_I
_shelx_title ' 11Aie3_0m in P2(1)/c'
_shelx_refln_list_code          4
_shelx_F_calc_maximum      513.65
_exptl_crystal_F_000      1408.00
_reflns_d_resolution_high  0.7570
 
loop_
 _symmetry_equiv_pos_as_xyz
 'x, y, z'
 '-x, y+1/2, -z+1/2'
 '-x, -y, -z'
 'x, -y-1/2, z-1/2'
 
_cell_length_a    10.0410
_cell_length_b    13.6620
_cell_length_c    20.9280
_cell_angle_alpha  90.000
_cell_angle_beta   93.916
_cell_angle_gamma  90.000
 
_shelx_F_squared_multiplier     1.000
 
loop_
 _refln_index_h
 _refln_index_k
 _refln_index_l
 _refln_F_squared_calc
 _refln_F_squared_meas
 _refln_F_squared_sigma
 _refln_observed_status
   1   0   0    39465.88    27415.30   1498.93 o
   2   0   0    30654.78    30012.07    804.74 o
   3   0   0    27081.31    27149.94    863.52 o
   4   0   0    43870.14    43235.13   1198.83 o
   5   0   0     8916.50     8993.27    413.88 o
   6   0   0    20483.52    20571.41    673.72 o
   7   0   0     4223.13     4283.69    236.35 o
   8   0   0     2165.63     2246.57    201.64 o
   9   0   0    17758.76    16928.19    744.22 o
  10   0   0     7229.27     7147.14    816.09 o
  11   0   0     2767.00     2280.63    532.48 o
  12   0   0     3624.52     2775.29    567.21 o
  13   0   0     3758.39     3724.13    684.42 o
   1   1   0        7.34      -12.52      6.26 o
   2   1   0    10612.94    10298.82    175.24 o
   3   1   0     2414.13     2833.98    116.21 o
   4   1   0     4713.17     4887.69    184.29 o
   5   1   0     6881.02     7697.85    281.87 o
   6   1   0      169.79      200.63     55.84 o
   7   1   0      260.67      204.03     68.03 o
   8   1   0      707.43      620.66     91.04 o
   9   1   0     1066.10      977.70    121.63 o
  10   1   0      359.13      145.12    143.43 o
  11   1   0        2.18       97.32    153.34 o
  12   1   0       57.18      421.62    176.73 o
  13   1   0       97.64      -23.41    171.60 o
   0   2   0    18716.37    19334.75    508.34 o
   1   2   0     1754.68     1728.67     38.99 o
   2   2   0    42003.52    41805.48    717.51 o
   3   2   0     7317.52     7930.94    220.09 o
   4   2   0    27885.56    27938.96    556.22 o
   5   2   0     6147.60     5590.54    184.72 o
   6   2   0    15049.50    14987.76    380.97 o
   7   2   0     5607.03     5402.95    204.28 o
   8   2   0     4626.67     4908.85    238.41 o
   9   2   0     4990.02     5212.90    227.82 o
  10   2   0     2385.67     2893.99    250.61 o
  11   2   0     1817.84     1594.06    256.05 o
  12   2   0     1761.25     1745.62    243.60 o
  13   2   0     1771.52     1492.47    303.90 o
   1   3   0     2783.90     3133.91    113.22 o
   2   3   0        3.43      -29.19     40.23 o
   3   3   0     1569.74     1461.21     56.82 o
   4   3   0     4560.80     4438.47    115.38 o
   5   3   0     2757.25     2591.21    105.10 o
   6   3   0      298.56      332.42     60.03 o
   7   3   0     1736.32     1697.44    120.06 o
   8   3   0      147.96      146.26     72.29 o
   9   3   0       40.89       80.86     82.39 o
  10   3   0      368.48      226.63    136.13 o
  11   3   0      260.50      204.88    172.93 o
  12   3   0       31.38      188.07    178.78 o
  13   3   0       26.76      241.01    188.82 o
   0   4   0     6508.68     7707.12    416.96 o
   1   4   0      529.12      770.10     74.15 o
   2   4   0    12585.48    13082.89    229.55 o
   3   4   0     1498.44     1519.49     86.63 o
   4   4   0     9899.74     9176.83    216.35 o
   5   4   0    13477.83    13805.39    640.39 o
   6   4   0     5417.21     4967.06    175.64 o
   7   4   0     6322.56     6063.48    210.26 o
   8   4   0     5994.41     6698.24    331.17 o
   9   4   0     3120.08     3037.68    204.58 o
  10   4   0      810.14      948.08    171.62 o
  11   4   0     1380.59     1107.03    191.90 o
  12   4   0      344.98      372.74    188.37 o
   1   5   0       12.35       86.76     72.36 o
   2   5   0       29.27       25.98     30.53 o
   3   5   0      890.77      857.49     47.88 o
   4   5   0     3110.35     2832.91    103.20 o
   5   5   0       64.11      125.27     44.74 o
   6   5   0        5.01       54.20     53.10 o
   7   5   0      598.04      548.60     80.15 o
   8   5   0      174.94       81.15     75.43 o
   9   5   0      527.98      419.92    139.71 o
  10   5   0      357.41      358.87    147.91 o
  11   5   0      665.58      418.53    168.94 o
  12   5   0      143.89      251.56    176.71 o
   0   6   0    16586.31    17010.71    690.82 o
   1   6   0    30465.27    30099.88    642.46 o
   2   6   0    20463.30    19645.40    423.15 o
   3   6   0     9900.88     9367.46    228.35 o
   4   6   0    18035.65    17112.19    368.58 o
   5   6   0    15973.04    13783.21    309.55 o
   6   6   0    10837.79     9976.29    294.44 o
   7   6   0    11941.20    11350.03    390.39 o
   8   6   0     6069.42     6153.23    286.64 o
   9   6   0     8614.21     8689.30    456.86 o
  10   6   0     5670.34     5753.28    367.57 o
  11   6   0     4103.91     4374.67    437.95 o
  12   6   0      810.07      865.58    243.06 o
   1   7   0      370.30      284.14     59.81 o
   2   7   0     5340.73     5006.04    248.38 o
   3   7   0      813.10     1339.81    235.26 o
   4   7   0      780.93      589.58     56.45 o
   5   7   0       74.46      111.07     50.90 o
   6   7   0      561.18      485.90     62.70 o
   7   7   0     1073.67      937.66     94.24 o
   8   7   0        1.44      -32.18    100.51 o
   9   7   0      884.98      759.17    167.76 o
  10   7   0      313.04      497.69    185.79 o
  11   7   0       32.67      250.66    168.91 o
  12   7   0        8.88       57.80    179.50 o
   0   8   0     9471.98     8109.09    384.37 o
   1   8   0    16733.44    16089.31    410.53 o
   2   8   0    13094.25    12624.92    292.24 o
   3   8   0     9337.20     8675.09    227.69 o
   4   8   0    10567.35     9755.05    269.15 o
   5   8   0     7808.88     7511.85    280.78 o
   6   8   0     2477.01     2656.36    130.86 o
   7   8   0     4335.43     4325.90    189.39 o
   8   8   0     5602.08     5892.99    413.73 o
   9   8   0     3674.06     3742.12    304.12 o
  10   8   0     3181.81     3162.52    293.41 o
  11   8   0     4927.48     5064.96    416.78 o
   1   9   0      716.00      668.54     75.47 o
   2   9   0      140.62      140.99     39.93 o
   3   9   0        9.58      -77.00     48.76 o
   4   9   0       75.58       38.76     70.56 o
   5   9   0     1072.49     1130.27    145.04 o
   6   9   0       54.16     -141.05     70.52 o
   7   9   0      244.29      209.58    111.07 o
   8   9   0      934.19      564.63    167.61 o
   9   9   0       37.50     -110.78    178.45 o
  10   9   0        3.40       -0.62    209.33 o
  11   9   0        5.40      -34.39    208.71 o
   0  10   0     5713.32     5643.88    353.84 o
   1  10   0     5517.47     5147.52    197.17 o
   2  10   0     4023.19     3928.46    146.20 o
   3  10   0     3562.45     3790.95    175.56 o
   4  10   0     2191.96     2307.80    158.94 o
   5  10   0     1414.94     1375.70    140.61 o
   6  10   0     4097.13     4420.81    240.15 o
   7  10   0      620.00      749.18    171.67 o
   8  10   0     1284.31     1378.15    210.43 o
   9  10   0     1057.77     1028.49    257.60 o
  10  10   0      881.50      946.23    272.55 o
  11  10   0     2480.04     2879.61    314.43 o
   1  11   0     1785.07     1794.02    128.75 o
   2  11   0       58.10      133.65     60.02 o
   3  11   0       78.43       26.09     92.51 o
   4  11   0     1969.41     1819.28    153.55 o
   5  11   0      940.59      912.61    155.03 o
   6  11   0       11.97       24.97    130.17 o
   7  11   0      171.65      -35.05    199.96 o
   8  11   0       28.54     -292.46    189.79 o
   9  11   0      271.43      402.01    251.74 o
  10  11   0       53.24      200.62    253.77 o
   0  12   0     5520.04     6247.13    806.04 o
   1  12   0     2578.33     2673.30    179.18 o
   2  12   0     5368.49     5729.15    232.43 o
   3  12   0     3403.99     3272.95    208.45 o
   4  12   0     5807.98     5856.00    307.56 o
   5  12   0     5231.88     5372.35    337.23 o
   6  12   0     4945.54     5006.38    334.04 o
   7  12   0     4653.70     4369.62    510.18 o
   8  12   0     4267.73     3997.78    371.38 o
   9  12   0     5659.33     5171.95    469.31 o
   1  13   0       20.99     -132.69     88.01 o
   2  13   0       10.68      -18.44    119.69 o
   3  13   0        7.07      -65.46    140.84 o
   4  13   0      160.68      366.70    201.56 o
   5  13   0       14.33     -256.10    160.77 o
   6  13   0       96.11      322.31    197.81 o
   7  13   0        6.87     -248.91    210.09 o
   8  13   0       16.78     -188.44    235.16 o
   9  13   0       47.27       40.45    280.19 o
   0  14   0     2279.01     2208.27    332.36 o
   1  14   0     2431.97     2963.71    234.90 o
   2  14   0     5607.50     5878.37    360.45 o
   3  14   0     8550.95     8269.06    430.93 o
   4  14   0     5883.83     6233.06    374.34 o
   5  14   0     6705.59     6512.64    388.60 o
   6  14   0     7757.56     8281.55    732.08 o
   7  14   0     3894.55     4090.82    387.27 o
   8  14   0     1872.87     1944.29    351.20 o
   1  15   0      520.07      397.36    165.04 o
   2  15   0       23.54       53.78    155.48 o
   3  15   0      669.87      720.40    182.31 o
   4  15   0      779.55      763.54    199.42 o
   5  15   0       94.99      322.74    205.32 o
   6  15   0       53.21      374.22    210.32 o
   7  15   0       13.31     -328.59    226.25 o
   0  16   0     2458.09     2847.11    345.42 o
   1  16   0     3046.75     3278.49    306.90 o
   2  16   0     2884.35     3015.14    282.51 o
   3  16   0     2104.14     2353.85    254.14 o
   4  16   0     2090.71     2361.91    298.30 o
   5  16   0      590.78      715.99    231.07 o
   6  16   0      208.42      265.87    221.19 o
   1  17   0       86.63        2.37    189.24 o
   2  17   0       11.09      246.35    214.40 o
   3  17   0      291.01      514.98    234.06 o
   4  17   0       51.97      -97.39    243.00 o
   0  18   0     4840.61     5048.11    673.93 o
 -13   1   1     1660.83     1583.12    239.68 o
 -12   1   1     4637.60     4885.77    467.18 o
 -11   1   1     7616.32     8126.95    472.45 o
 -10   1   1     5218.14     5438.93    362.61 o
  -9   1   1     6056.31     5866.23    235.97 o
  -8   1   1    17062.39    16851.39    478.63 o
  -7   1   1     5211.71     5155.29    183.50 o
  -6   1   1    13397.19    12893.56    347.53 o
  -5   1   1     7972.98     7870.54    216.32 o
  -4   1   1     9935.45     9707.72    427.91 o
  -3   1   1    34346.77    36335.12    827.93 o
  -2   1   1    81039.16    80586.38   1296.51 o
  -1   1   1    25403.81    27000.67    468.49 o
   1   1   1    78182.77    77880.20   1242.09 o
   2   1   1    10281.15     9356.79    172.28 o
   3   1   1    26182.75    26819.73    551.40 o
   4   1   1    31242.51    31570.32    650.39 o
   5   1   1    12766.85    13078.07    310.25 o
   6   1   1     9400.71     9646.19    291.10 o
   7   1   1    13469.07    13063.20    382.19 o
   8   1   1     3377.51     3528.06    183.12 o
   9   1   1     5642.80     5809.16    288.27 o
  10   1   1     5621.13     5434.09    317.26 o
  11   1   1     5241.33     5963.55    997.90 o
  12   1   1     3398.23     2975.32    368.00 o
  13   1   1     3577.91     3663.88    603.16 o
 -13   2   1       11.87       20.52    187.13 o
 -12   2   1       29.94      -20.57    153.30 o
 -11   2   1       13.58      -58.56    138.37 o
 -10   2   1      402.90      453.77    140.09 o
  -9   2   1     3339.84     3169.83    204.34 o
  -8   2   1        1.25       16.23     69.90 o
  -7   2   1      406.28      293.55     67.43 o
  -6   2   1     1615.73     1541.60     89.03 o
  -5   2   1       28.05      -41.66     41.69 o
  -4   2   1    12873.08    12306.93    296.23 o
  -3   2   1     8785.85     9341.89    279.54 o
  -2   2   1     2970.27     2780.55     68.29 o
  -1   2   1     7856.21     7914.25    145.23 o
   0   2   1        4.22      -16.19      8.09 o
   1   2   1      156.71      172.86     11.49 o
   2   2   1    20412.18    20836.52    321.02 o
   3   2   1    11409.73    11066.39    275.30 o
   4   2   1     2397.88     2463.08    122.43 o
   5   2   1       77.61       33.33     48.81 o
   6   2   1      320.10      249.95     59.53 o
   7   2   1       79.02       26.46     61.59 o
   8   2   1     1855.07     1554.94    125.58 o
   9   2   1       87.60       40.55     97.38 o
  10   2   1       20.28     -140.47    127.91 o
  11   2   1      854.37      614.55    184.86 o
  12   2   1        1.20      -62.07    155.07 o
  13   2   1       17.25       71.36    169.57 o
 -13   3   1     1137.42     1632.97    272.20 o
 -12   3   1     1647.58     1840.11    244.68 o
 -11   3   1      344.68      257.99    146.69 o
 -10   3   1     1757.09     1661.03    199.81 o
  -9   3   1     1405.70     1518.39    137.65 o
  -8   3   1     4209.63     4161.85    183.23 o
  -7   3   1     3129.48     3535.03    154.73 o
  -6   3   1     8099.23     7699.84    219.38 o
  -5   3   1     7056.39     7601.28    212.16 o
  -4   3   1     8848.98     7808.34    187.45 o
  -3   3   1    26269.17    27471.51    537.62 o
  -2   3   1     3442.43     3238.08    109.06 o
  -1   3   1     3498.60     3541.94    128.69 o
   0   3   1      502.66      776.13    177.17 o
   1   3   1     6794.15     6957.29    157.02 o
   2   3   1    15813.29    16878.80    302.20 o
   3   3   1    17799.16    16101.44    304.20 o
   4   3   1     5906.11     6328.70    171.61 o
   5   3   1     7123.55     6606.17    230.36 o
   6   3   1     4123.03     4126.94    157.08 o
   7   3   1     3655.07     3861.90    236.82 o
   8   3   1     2674.03     2677.56    144.88 o
   9   3   1     2352.78     2304.79    173.93 o
  10   3   1     1200.92     1403.41    177.44 o
  11   3   1     2614.36     2564.76    370.92 o
  12   3   1      931.30      869.91    215.14 o
  13   3   1      606.02      779.05    307.11 o
 -12   4   1       59.59       31.12    148.50 o
 -11   4   1        0.57        1.66    128.59 o
 -10   4   1        3.49      224.00    138.68 o
  -9   4   1      637.44      568.11    110.85 o
  -8   4   1      159.69      115.99     70.51 o
  -7   4   1        0.73       24.55     48.94 o
  -6   4   1     1368.35     1298.51     88.15 o
  -5   4   1      194.37      207.01     61.44 o
  -4   4   1     3261.12     2880.77     96.09 o
  -3   4   1      843.95      722.04     61.49 o
  -2   4   1    20938.84    20822.62    358.72 o
  -1   4   1     3924.57     4305.45    293.12 o
   0   4   1      454.44      348.60    107.92 o
   1   4   1      122.70       72.02     52.13 o
   2   4   1     1050.44      941.21     42.74 o
   3   4   1     1096.87     1210.64     54.90 o
   4   4   1        1.09       -1.67     33.77 o
   5   4   1        0.03      -32.56     62.84 o
   6   4   1      264.36      242.80     60.08 o
   7   4   1      405.53      298.21     70.27 o
   8   4   1      989.45     1152.31    114.57 o
   9   4   1      438.86      367.71    115.96 o
  10   4   1       12.02     -110.55    142.36 o
  11   4   1      120.94      133.74    148.90 o
  12   4   1        0.36     -209.14    158.02 o
 -12   5   1     1653.94     1844.19    239.88 o
 -11   5   1      545.64      618.51    172.73 o
 -10   5   1     1772.75     1949.97    215.53 o
  -9   5   1     3739.60     4157.64    288.56 o
  -8   5   1     4312.95     3917.65    177.98 o
  -7   5   1     7761.60     7922.69    265.75 o
  -6   5   1    17120.65    15675.69    376.22 o
  -5   5   1     7959.33     8245.58    231.47 o
  -4   5   1    27333.26    25840.28    571.25 o
  -3   5   1    26477.36    26736.36    488.56 o
  -2   5   1     8024.55     7726.04    289.97 o
  -1   5   1     9651.72     9680.47    236.95 o
   0   5   1    11749.69    12228.89    287.70 o
   1   5   1    14584.40    14061.99    297.14 o
   2   5   1    12544.91    12411.45    245.98 o
   3   5   1    17599.41    16309.16    320.06 o
   4   5   1      661.76      637.56     81.19 o
   5   5   1    15569.47    14665.17    349.64 o
   6   5   1    22739.04    21448.88    539.95 o
   7   5   1    15638.23    13901.79    420.20 o
   8   5   1     4785.66     4697.35    264.15 o
   9   5   1     6796.79     7393.74    337.17 o
  10   5   1     1673.40     1698.26    210.34 o
  11   5   1     1717.37     1893.59    232.61 o
  12   5   1      954.56     1023.59    228.68 o
 -12   6   1       96.25      262.15    251.70 o
 -11   6   1       79.61      -61.23    147.89 o
 -10   6   1      270.13       70.89    143.59 o
  -9   6   1      959.16      835.80    139.26 o
  -8   6   1      524.47      476.26    100.19 o
  -7   6   1      606.85      464.24     85.38 o
  -6   6   1     1318.75     1481.94    173.42 o
  -5   6   1      161.20      156.89     48.83 o
  -4   6   1     1192.63     1247.10     90.08 o
  -3   6   1      371.03      504.04     59.91 o
  -2   6   1        8.30      -16.03     29.97 o
  -1   6   1     4523.56     4580.11    252.26 o
   0   6   1      179.97      133.83     65.83 o
   1   6   1     1804.44     1768.06     76.61 o
   2   6   1     6021.15     6188.85    155.81 o
   3   6   1      229.65      256.24    107.38 o
   4   6   1       19.80      -13.61     70.55 o
   5   6   1       22.20       51.79     38.44 o
   6   6   1        3.98       63.68     52.06 o
   7   6   1     1241.78     1067.46    148.37 o
   8   6   1      937.80      970.41    170.07 o
   9   6   1     1096.91     1284.41    173.64 o
  10   6   1      608.01      769.11    180.06 o
  11   6   1     1005.70     1085.73    212.88 o
  12   6   1      284.34      208.28    213.56 o
 -12   7   1     3481.25     3813.23    332.66 o
 -11   7   1     4513.19     4651.92    468.66 o
 -10   7   1     7037.23     7540.05    417.41 o
  -9   7   1     7354.43     6715.30    363.78 o
  -8   7   1     6981.46     6602.34    310.15 o
  -7   7   1    12646.60    12118.95    363.61 o
  -6   7   1    10932.59     9915.35    260.49 o
  -5   7   1     6342.60     6228.92    203.40 o
  -4   7   1    14481.44    12970.34    299.52 o
  -3   7   1    13965.82    13644.33    329.95 o
  -2   7   1    22485.86    20429.73    469.14 o
  -1   7   1    18499.54    17060.52    447.57 o
   0   7   1    17468.94    16151.10    424.59 o
   1   7   1     9630.00     8850.13    235.11 o
   2   7   1    17052.06    14793.45    333.48 o
   3   7   1    21906.53    21021.10    494.68 o
   4   7   1     5136.03     4664.08    143.71 o
   5   7   1    14993.06    13973.77    320.82 o
   6   7   1     5641.67     5297.89    179.80 o
   7   7   1     6902.01     6564.27    234.80 o
   8   7   1    10368.24    10012.22    392.46 o
   9   7   1     6797.90     6846.35    407.24 o
  10   7   1     4879.60     5471.72    412.15 o
  11   7   1     4394.09     5359.02    535.72 o
  12   7   1     3435.11     3688.94    364.26 o
 -11   8   1       23.70      172.63    185.65 o
 -10   8   1      221.78      143.07    165.86 o
  -9   8   1      206.56      120.89    143.78 o
  -8   8   1      399.84      115.98    143.62 o
  -7   8   1        1.05      -52.70     49.13 o
  -6   8   1      115.12       -6.40     55.26 o
  -5   8   1     1026.19     1088.48     79.44 o
  -4   8   1      469.17      354.95     69.26 o
  -3   8   1      211.41      143.84     56.02 o
  -2   8   1     3251.56     3375.64    122.74 o
  -1   8   1     3017.26     3159.56    185.07 o
   0   8   1       32.53       11.23    125.24 o
   1   8   1       37.95       90.70     86.69 o
   2   8   1       29.74       39.23     34.98 o
   3   8   1     1278.65     1063.63     79.61 o
   4   8   1       22.10        8.95     44.36 o
   5   8   1      420.72      234.90     59.90 o
   6   8   1     2608.16     2663.06    138.33 o
   7   8   1      659.20      705.79     93.13 o
   8   8   1      271.75      267.49     83.87 o
   9   8   1       42.30      -73.81    164.96 o
  10   8   1       10.21        1.35    149.97 o
  11   8   1       43.13       36.65    177.50 o
 -11   9   1     2488.62     2559.36    325.35 o
 -10   9   1     2389.78     2607.14    320.57 o
  -9   9   1     1515.38     1310.66    254.51 o
  -8   9   1     3450.66     3353.27    241.43 o
  -7   9   1     3570.60     3644.95    215.93 o
  -6   9   1      940.69     1209.94    196.25 o
  -5   9   1     2457.43     3046.99    191.13 o
  -4   9   1     7270.33     6969.83    249.85 o
  -3   9   1     3319.25     3236.88    142.36 o
  -2   9   1     1693.13     1730.95     86.75 o
  -1   9   1     9809.46     9822.15    298.32 o
   0   9   1    16640.85    16113.59    497.12 o
   1   9   1    12353.90    12388.79    318.11 o
   2   9   1    11995.74    11202.30    286.29 o
   3   9   1    10342.24     9630.20    278.08 o
   4   9   1     5334.98     5685.84    198.50 o
   5   9   1     2268.18     2261.03    135.43 o
   6   9   1     2730.96     2763.00    157.48 o
   7   9   1      341.70      410.01     84.93 o
   8   9   1      328.67      127.45    165.51 o
   9   9   1     1435.97     1875.82    261.63 o
  10   9   1     1474.63     1265.42    284.27 o
  11   9   1     1121.19     1267.08    282.00 o
 -11  10   1       31.21      -65.97    186.62 o
 -10  10   1       52.40     -125.82    229.24 o
  -9  10   1       87.38     -157.27    202.53 o
  -8  10   1       76.54       33.22    158.15 o
  -7  10   1      314.63      125.54    127.58 o
  -6  10   1       22.47      -55.66    118.89 o
  -5  10   1      514.27      472.95    166.12 o
  -4  10   1       93.63       39.67     88.92 o
  -3  10   1      998.41      937.81     97.63 o
  -2  10   1      111.65      137.68     47.63 o
  -1  10   1      959.33      855.07     88.36 o
   0  10   1      136.59      190.46    116.50 o
   1  10   1        0.93      -48.89     84.72 o
   2  10   1      128.97      139.95     47.60 o
   3  10   1       67.75       45.38     62.06 o
   4  10   1      372.19      263.84     98.13 o
   5  10   1      429.95      456.36    115.68 o
   6  10   1      409.60      325.79    137.79 o
   7  10   1       49.77      -50.58    132.83 o
   8  10   1       53.27      112.98    185.20 o
   9  10   1      343.16      150.16    193.37 o
  10  10   1      326.16      323.19    244.10 o
 -10  11   1     1683.16     1843.15    326.42 o
  -9  11   1     2251.82     2011.96    318.23 o
  -8  11   1     3199.21     3118.24    323.62 o
  -7  11   1     2252.67     1997.61    227.79 o
  -6  11   1     1913.70     2168.34    205.51 o
  -5  11   1     4300.00     4270.55    236.86 o
  -4  11   1     3764.49     3687.58    215.10 o
  -3  11   1     2787.03     2699.45    168.58 o
  -2  11   1     6460.11     6698.20    230.46 o
  -1  11   1     5005.35     4915.98    204.96 o
   0  11   1    10571.11    10596.38    350.61 o
   1  11   1     4589.35     4706.80    189.46 o
   2  11   1     1458.99     1579.98    163.22 o
   3  11   1     2838.10     2955.23    192.26 o
   4  11   1     5341.22     5141.80    262.48 o
   5  11   1     5498.07     6160.77    315.22 o
   6  11   1     3061.59     3156.58    242.52 o
   7  11   1     4921.94     5488.24    388.26 o
   8  11   1     2463.08     2009.02    289.80 o
   9  11   1     2464.07     3126.88    370.75 o
  10  11   1     2889.06     2955.59    383.77 o
  -9  12   1       82.38       63.42    256.36 o
  -8  12   1      107.81      265.07    235.23 o
  -7  12   1      497.61      595.61    225.12 o
  -6  12   1      162.96      225.59    193.74 o
  -5  12   1       11.17     -117.79    135.16 o
  -4  12   1      100.95      196.81    140.59 o
  -3  12   1      717.34      618.02    125.44 o
  -2  12   1      386.59      342.69     82.22 o
  -1  12   1      155.77      183.50    213.35 o
   0  12   1      216.01      188.17     96.12 o
   1  12   1      298.25      166.96     92.30 o
   2  12   1      122.37      -64.03     63.78 o
   3  12   1       29.24      104.52    120.11 o
   4  12   1      207.17       49.79    136.08 o
   5  12   1      823.26      791.22    187.08 o
   6  12   1       28.09      -60.37    179.06 o
   7  12   1      260.31      143.44    263.64 o
   8  12   1        5.65     -399.91    207.06 o
   9  12   1       18.50     -236.61    248.68 o
  -9  13   1     1715.29     1261.12    323.08 o
  -8  13   1     4042.67     4050.21    426.57 o
  -7  13   1     4074.38     3794.25    380.35 o
  -6  13   1     6805.56     6654.79    439.22 o
  -5  13   1     8380.14     8884.34    604.39 o
  -4  13   1     5849.97     5903.85    355.47 o
  -3  13   1     6194.24     6649.12    399.91 o
  -2  13   1    10372.78    10055.30    436.90 o
  -1  13   1     5594.00     5645.43    347.03 o
   0  13   1     1693.76     1565.54    136.87 o
   1  13   1     9521.86    10306.92    369.04 o
   2  13   1     6454.68     6250.86    355.84 o
   3  13   1     5590.81     5415.79    306.35 o
   4  13   1     7563.34     7483.81    408.53 o
   5  13   1     6295.78     6574.68    436.89 o
   6  13   1     5012.53     4249.62    321.00 o
   7  13   1     9065.35     9235.54    639.37 o
   8  13   1     5087.58     4752.18    483.70 o
   9  13   1     2454.83     1890.34    357.96 o
  -8  14   1        7.92     -291.68    251.92 o
  -7  14   1      110.14     -111.74    226.72 o
  -6  14   1        5.03        8.46    236.17 o
  -5  14   1       73.95       88.37    184.74 o
  -4  14   1      231.62      181.03    163.86 o
  -3  14   1      621.21      535.36    173.84 o
  -2  14   1     1157.45      799.61    178.43 o
  -1  14   1      114.31        1.00    151.05 o
   0  14   1        8.60       40.72    118.13 o
   1  14   1      209.83      193.87    135.06 o
   2  14   1       95.56      306.11    211.95 o
   3  14   1      650.80      688.18    177.27 o
   4  14   1       70.89     -118.68    157.05 o
   5  14   1       11.70      110.71    172.69 o
   6  14   1      142.07      304.35    223.76 o
   7  14   1        7.84      -89.57    226.74 o
   8  14   1      145.79     -272.63    247.67 o
  -7  15   1     1691.64     1716.47    319.90 o
  -6  15   1     2452.08     2591.54    307.64 o
  -5  15   1     4562.05     4848.23    400.14 o
  -4  15   1     3106.06     2861.67    303.67 o
  -3  15   1     2419.95     2429.16    248.84 o
  -2  15   1     1703.54     1822.72    262.51 o
  -1  15   1     2523.24     2426.11    244.69 o
   0  15   1     2038.54     2299.99    234.87 o
   1  15   1     4937.09     5764.12    358.64 o
   2  15   1     3752.88     3788.01    296.87 o
   3  15   1     2502.87     2410.19    248.60 o
   4  15   1     1125.79     1257.89    217.34 o
   5  15   1     3369.16     3625.89    335.07 o
   6  15   1     2116.64     2340.45    309.66 o
   7  15   1     2453.40     2222.34    335.38 o
  -6  16   1       31.29      331.91    221.82 o
  -5  16   1        8.33       -6.14    198.11 o
  -4  16   1        0.98      -87.12    188.96 o
  -3  16   1      299.73      168.68    174.71 o
  -2  16   1      127.73     -202.88    165.23 o
  -1  16   1      406.45      540.10    174.67 o
   0  16   1      900.42      876.38    206.72 o
   1  16   1        0.03     -331.31    165.66 o
   2  16   1       21.88     -149.35    265.20 o
   3  16   1        0.22       47.67    166.14 o
   4  16   1       36.30      -55.35    183.47 o
   5  16   1       87.73      436.89    202.74 o
   6  16   1        5.65      -66.30    223.80 o
  -4  17   1     1020.20     1153.04    258.70 o
  -3  17   1     1698.85     2316.22    413.57 o
  -2  17   1     1115.54      797.67    240.66 o
  -1  17   1     2581.83     3145.73    380.95 o
   0  17   1     2383.36     2061.71    267.28 o
   1  17   1     2986.55     2760.35    376.03 o
   2  17   1     1841.16     2139.89    316.72 o
   3  17   1     1410.94     1059.09    256.26 o
   4  17   1     1244.75     1338.62    297.98 o
   0  18   1      151.44      293.33    280.61 o
 -13   0   2     3601.10     3817.77   1211.11 o
 -12   0   2     3528.90     2986.35    431.20 o
 -11   0   2    14914.11    15533.03   1045.46 o
 -10   0   2     6120.52     6084.45    537.13 o
  -9   0   2     5129.77     5049.90    314.55 o
  -8   0   2     6736.72     6502.07    314.49 o
  -7   0   2     8105.71     7406.87    369.26 o
  -6   0   2      657.48      636.51     96.63 o
  -5   0   2     6542.44     5490.14    423.46 o
  -4   0   2    20240.55    20853.35    644.39 o
  -3   0   2     5800.92     6047.30    363.67 o
  -2   0   2    29483.54    31412.64    736.16 o
  -1   0   2    82862.85    77603.88   5811.03 o
   1   0   2    58983.57    57108.20   1416.78 o
   2   0   2    50789.57    49311.99   1374.95 o
   3   0   2    53503.37    52993.59   1696.06 o
   4   0   2    21564.42    21339.01    727.10 o
   5   0   2    34657.12    33856.86   1142.26 o
   6   0   2     8053.41     7516.43    353.44 o
   7   0   2     3685.58     4013.95    344.21 o
   8   0   2    16803.24    17429.16    754.18 o
   9   0   2     6149.87     6832.40    544.69 o
  10   0   2     2456.22     2372.68    337.50 o
  11   0   2     1803.66     1761.24    476.05 o
  12   0   2     6312.17     7169.00    674.08 o
  13   0   2     3833.15     4305.27   1219.80 o
 -13   1   2        0.42      210.17    163.38 o
 -12   1   2       20.27       16.04    148.72 o
 -11   1   2      387.27      176.71    150.28 o
 -10   1   2      360.76      325.22    130.23 o
  -9   1   2      510.46      675.81    123.86 o
  -8   1   2     2367.61     2007.86    128.60 o
  -7   1   2        1.00      -36.75     47.30 o
  -6   1   2        9.91       19.49     45.19 o
  -5   1   2     2085.96     1975.45    104.45 o
  -4   1   2     2272.47     3161.00    404.87 o
  -3   1   2     6061.29     6090.52    128.33 o
  -2   1   2    12084.25    12778.23    231.58 o
  -1   1   2      492.29      526.27     19.48 o
   0   1   2      510.97      598.12     18.69 o
   1   1   2      976.84      992.25     28.37 o
   2   1   2     1438.56     1384.86     71.15 o
   3   1   2       59.44       46.23     32.96 o
   4   1   2     1293.72     1198.66     92.91 o
   5   1   2     4869.29     4797.43    186.10 o
   6   1   2      716.95      807.06     71.35 o
   7   1   2       43.37      193.03    105.85 o
   8   1   2       74.49       33.35     87.34 o
   9   1   2       26.95      144.66    159.15 o
  10   1   2      127.35      373.14    130.97 o
  11   1   2       24.75      -31.64    143.82 o
  12   1   2      100.99       12.38    168.59 o
  13   1   2       84.19      294.69    191.62 o
 -13   2   2     1419.74     1480.77    227.14 o
 -12   2   2     1208.82     1157.05    282.37 o
 -11   2   2     2961.83     3165.29    315.37 o
 -10   2   2     5110.67     4647.85    294.88 o
  -9   2   2     6295.45     6602.01    267.75 o
  -8   2   2     3934.54     4178.79    192.12 o
  -7   2   2    12597.84    12589.23    330.77 o
  -6   2   2    14315.45    14862.03    353.86 o
  -5   2   2     9647.01     8586.88    236.01 o
  -4   2   2     3678.64     3828.88    184.83 o
  -3   2   2     3866.10     3406.64    164.91 o
  -2   2   2      869.91      762.60     29.04 o
  -1   2   2    18558.91    19255.53    344.40 o
   0   2   2     2042.42     1912.24     39.96 o
   1   2   2     5594.89     5694.77     91.32 o
   2   2   2    25879.45    25088.78    482.63 o
   3   2   2    12053.44    11825.26    224.89 o
   4   2   2    11794.55    11273.52    245.78 o
   5   2   2     4781.08     5284.09    345.21 o
   6   2   2     6215.63     5687.15    190.36 o
   7   2   2     3173.42     3256.41    162.98 o
   8   2   2     6320.89     6421.17    249.56 o
   9   2   2     5604.41     5892.30    290.89 o
  10   2   2     5372.42     6255.49    318.34 o
  11   2   2     3870.48     4189.58    631.15 o
  12   2   2     2081.15     2160.40    287.78 o
  13   2   2     1533.36     2010.55    396.77 o
 -13   3   2       60.94      325.85    364.65 o
 -12   3   2      190.54      261.66    159.48 o
 -11   3   2      145.71       85.00    129.40 o
 -10   3   2       13.43      -64.76    114.50 o
  -9   3   2       72.93      -33.49     77.26 o
  -8   3   2     1520.80     1426.99    108.73 o
  -7   3   2      218.33      136.37     54.49 o
  -6   3   2       12.75      -60.92     37.53 o
  -5   3   2     1984.41     2104.21    121.89 o
  -4   3   2      736.20      718.58     47.10 o
  -3   3   2      472.31      418.95     34.11 o
  -2   3   2      140.25      198.79     61.74 o
  -1   3   2    30351.03    31223.41    612.59 o
   0   3   2    40395.68    43025.21    937.87 o
   1   3   2    20027.13    19867.08    326.98 o
   2   3   2        8.04       30.30     22.09 o
   3   3   2     3972.90     3760.73    120.49 o
   4   3   2     1144.49      972.23    114.00 o
   5   3   2      163.48      144.15     49.85 o
   6   3   2      429.20      461.92     66.59 o
   7   3   2        4.30       -9.80     58.67 o
   8   3   2        2.82      -25.76     69.04 o
   9   3   2      651.24      782.35    131.68 o
  10   3   2       38.00      -47.15    132.02 o
  11   3   2      220.84      160.68    163.97 o
  12   3   2      472.74      392.40    186.54 o
 -12   4   2     1702.44     1645.77    224.48 o
 -11   4   2      896.22     1257.23    189.08 o
 -10   4   2      371.55      281.30    143.16 o
  -9   4   2     2385.69     2665.26    182.34 o
  -8   4   2     3789.21     4110.05    180.04 o
  -7   4   2     3686.14     3714.25    141.89 o
  -6   4   2    16096.88    15930.60    377.27 o
  -5   4   2    22791.69    22970.46    514.08 o
  -4   4   2     6059.38     6279.99    174.54 o
  -3   4   2    13342.95    12338.14    282.99 o
  -2   4   2    26155.45    27736.95    602.56 o
  -1   4   2      249.07      305.84     78.91 o
   0   4   2    24908.42    26265.92    802.30 o
   1   4   2     6761.31     7003.56    248.76 o
   2   4   2      310.54      315.40     32.30 o
   3   4   2     6892.17     7358.47    179.76 o
   4   4   2     5063.21     4377.75    222.46 o
   5   4   2     2719.60     2940.61    125.21 o
   6   4   2    10045.90     8979.81    252.88 o
   7   4   2    13413.23    13439.43    402.78 o
   8   4   2     4962.26     5333.99    366.05 o
   9   4   2     3845.98     4203.85    274.66 o
  10   4   2     3138.70     3267.97    253.48 o
  11   4   2     1454.35     1369.51    234.66 o
  12   4   2     1089.52     1332.21    287.80 o
 -12   5   2        3.57      135.90    151.34 o
 -11   5   2       45.85      127.19    141.83 o
 -10   5   2      408.11      293.06    144.63 o
  -9   5   2      797.23      713.21    117.99 o
  -8   5   2      603.04      532.35    132.89 o
  -7   5   2     2680.49     2109.41    151.63 o
  -6   5   2      343.71      275.86     89.79 o
  -5   5   2       61.34       53.62     61.16 o
  -4   5   2     3143.79     3417.33    118.46 o
  -3   5   2       54.12       23.60     25.86 o
  -2   5   2     1022.97     1435.61    131.30 o
  -1   5   2       24.01      -30.61     41.45 o
   0   5   2     1579.16     1607.28     85.55 o
   1   5   2     3061.62     3080.05    103.57 o
   2   5   2       15.94       71.32     33.08 o
   3   5   2     1553.84     1436.97     68.25 o
   4   5   2      265.77      218.32     43.31 o
   5   5   2     1625.24     1514.62     87.18 o
   6   5   2      835.61      756.70     78.29 o
   7   5   2      169.01       32.22     68.52 o
   8   5   2        0.74      -73.72     93.82 o
   9   5   2       33.30       38.38    101.85 o
  10   5   2      191.78       -5.94    125.62 o
  11   5   2      169.71      137.91    150.31 o
  12   5   2        0.24       46.11    197.99 o
 -12   6   2     3322.33     2974.04    358.65 o
 -11   6   2     1631.60     1773.65    224.84 o
 -10   6   2     3572.33     3488.12    279.45 o
  -9   6   2     5458.25     5336.96    294.60 o
  -8   6   2     7875.13     8106.19    306.04 o
  -7   6   2     2969.62     2904.38    148.46 o
  -6   6   2    18937.40    18338.44    454.13 o
  -5   6   2    11153.53    10570.49    308.07 o
  -4   6   2    12307.39    12240.99    303.05 o
  -3   6   2    25766.23    23402.71    505.47 o
  -2   6   2    30640.84    31001.15    634.31 o
  -1   6   2    16500.87    16938.78    518.49 o
   0   6   2    35649.11    36314.90    872.20 o
   1   6   2    23835.06    23483.73    450.77 o
   2   6   2    13248.40    12376.16    275.07 o
   3   6   2    17554.85    17312.69    374.05 o
   4   6   2    19318.27    17248.54    359.50 o
   5   6   2     6223.98     5965.05    178.76 o
   6   6   2    20098.67    18935.52    448.71 o
   7   6   2    14540.91    14244.32    453.59 o
   8   6   2     4016.11     3990.44    273.23 o
   9   6   2     7122.73     7678.03    393.87 o
  10   6   2     4739.09     4699.24    421.27 o
  11   6   2     3158.79     2932.39    287.88 o
  12   6   2     2082.50     1760.66    328.82 o
 -12   7   2      577.58      654.51    212.79 o
 -11   7   2        6.12        8.44    159.40 o
 -10   7   2       82.29      -65.00    134.14 o
  -9   7   2      218.44       81.30    209.55 o
  -8   7   2      453.98      492.95    116.68 o
  -7   7   2      622.83      760.31    107.67 o
  -6   7   2      180.68       78.64     71.36 o
  -5   7   2      422.46      556.40     56.27 o
  -4   7   2     1585.14     1782.48     99.76 o
  -3   7   2     1676.54     1317.98     91.45 o
  -2   7   2     1250.27     1724.38    211.82 o
  -1   7   2       28.69      135.08    106.72 o
   0   7   2       15.62        3.84     54.69 o
   1   7   2     4916.20     5117.21    149.25 o
   2   7   2      907.66      857.25     62.48 o
   3   7   2        7.16       38.28     43.42 o
   4   7   2        0.06       45.41     44.96 o
   5   7   2      257.38      296.54     50.78 o
   6   7   2        2.49       19.92     46.26 o
   7   7   2      620.63      645.21     93.58 o
   8   7   2      205.82      218.86     80.80 o
   9   7   2        0.81      236.85    141.36 o
  10   7   2      360.87      476.32    173.45 o
  11   7   2     1275.85     1411.76    231.66 o
  12   7   2      381.80      628.22    237.32 o
 -11   8   2     2925.25     2662.69    352.54 o
 -10   8   2     4227.81     4051.13    284.13 o
  -9   8   2     3974.26     4489.28    319.41 o
  -8   8   2     4150.17     4211.31    254.57 o
  -7   8   2     7403.43     7242.11    238.09 o
  -6   8   2     6023.14     5831.52    200.53 o
  -5   8   2     4556.46     4340.74    201.12 o
  -4   8   2     6281.88     5743.50    195.54 o
  -3   8   2     7528.27     7369.53    284.27 o
  -2   8   2    10810.41    10208.46    265.35 o
  -1   8   2    11071.18    10686.46    362.78 o
   0   8   2    24500.33    24331.05    617.13 o
   1   8   2     8512.95     7946.85    256.54 o
   2   8   2    16101.27    15063.74    325.34 o
   3   8   2    17797.05    16347.92    397.10 o
   4   8   2    19269.68    18132.36    415.56 o
   5   8   2     4961.08     4811.52    166.12 o
   6   8   2     3880.77     4351.02    189.61 o
   7   8   2     1991.70     2410.25    151.49 o
   8   8   2     3354.65     3845.92    251.82 o
   9   8   2     2761.60     2849.28    286.77 o
  10   8   2     1715.81     1753.68    266.78 o
  11   8   2     1207.03      999.13    229.31 o
 -11   9   2       74.08      171.24    196.42 o
 -10   9   2       39.87      -16.14    211.05 o
  -9   9   2      139.42      191.37    152.12 o
  -8   9   2       39.99     -119.21    135.39 o
  -7   9   2       57.86      -43.68    101.51 o
  -6   9   2       10.32      -69.21    108.95 o
  -5   9   2       38.78       84.50     85.98 o
  -4   9   2      701.55      869.04     91.06 o
  -3   9   2      222.51       85.76    116.38 o
  -2   9   2      258.56      132.08     46.46 o
  -1   9   2       72.21       25.81     64.25 o
   0   9   2       41.10       27.10     63.02 o
   1   9   2      131.28      122.03     50.48 o
   2   9   2      447.98      342.20     51.69 o
   3   9   2      416.50      302.61     62.18 o
   4   9   2      404.36      453.85     90.09 o
   5   9   2       14.64      -56.84     69.81 o
   6   9   2       11.65      -95.72     69.89 o
   7   9   2      375.80      282.71     96.46 o
   8   9   2        5.08     -107.76    154.22 o
   9   9   2      102.51       65.17    182.18 o
  10   9   2       16.16     -193.22    212.89 o
  11   9   2       92.46       20.94    214.39 o
 -11  10   2     2087.07     2160.39    286.41 o
 -10  10   2     2848.03     2796.74    411.92 o
  -9  10   2     1658.74     1649.95    287.24 o
  -8  10   2     1525.08     1319.40    182.29 o
  -7  10   2     3462.42     3823.43    252.60 o
  -6  10   2     2292.70     2381.29    189.87 o
  -5  10   2     3456.56     3780.13    213.48 o
  -4  10   2     1600.35     1643.33    140.64 o
  -3  10   2     4656.15     4766.12    195.26 o
  -2  10   2     8057.96     7801.90    236.02 o
  -1  10   2     6179.43     6347.59    272.53 o
   0  10   2     5944.46     6148.19    302.12 o
   1  10   2    10725.22    10852.54    294.82 o
   2  10   2    14022.64    14335.90    347.31 o
   3  10   2     4002.37     3697.37    207.23 o
   4  10   2     6542.91     6643.21    268.17 o
   5  10   2     1720.39     1741.47    178.77 o
   6  10   2     1109.72     1019.96    130.98 o
   7  10   2      752.44      646.94    183.07 o
   8  10   2      911.28     1137.10    234.23 o
   9  10   2      141.72       20.85    185.32 o
  10  10   2      674.10      675.52    471.11 o
 -10  11   2       12.17     -282.70    229.65 o
  -9  11   2      477.74      211.72    243.11 o
  -8  11   2      597.21      321.31    191.57 o
  -7  11   2       17.83     -108.92    153.69 o
  -6  11   2      102.62      131.32    111.28 o
  -5  11   2      707.97      453.16    126.65 o
  -4  11   2      883.38     1188.97    267.94 o
  -3  11   2     1672.07     1467.23    134.96 o
  -2  11   2     4707.80     4458.27    211.38 o
  -1  11   2     1373.00     1385.38    128.79 o
   0  11   2      451.22      344.72     98.35 o
   1  11   2     1003.31      995.93    100.84 o
   2  11   2     1070.38      944.23     97.71 o
   3  11   2      998.71     1340.63    255.82 o
   4  11   2       90.82      167.56    133.28 o
   5  11   2     1316.12     1004.07    164.32 o
   6  11   2      795.99      849.02    193.11 o
   7  11   2       32.58     -235.90    165.55 o
   8  11   2      547.84      513.87    257.20 o
   9  11   2      145.85      128.06    217.57 o
  10  11   2       36.68       81.06    243.79 o
  -9  12   2     2848.80     3469.30    395.95 o
  -8  12   2     1889.93     1887.45    316.80 o
  -7  12   2     5604.64     5648.63    418.43 o
  -6  12   2     4042.19     3950.24    294.31 o
  -5  12   2     4542.90     4399.96    275.33 o
  -4  12   2    11973.76    11745.55    455.23 o
  -3  12   2    13597.83    13664.55    503.32 o
  -2  12   2    10494.60    10129.36    351.85 o
  -1  12   2    11436.33    11455.99    386.23 o
   0  12   2     3387.54     3544.31    181.52 o
   1  12   2     2279.81     2116.83    153.92 o
   2  12   2     2934.47     3537.05    186.70 o
   3  12   2     4034.93     4295.56    264.81 o
   4  12   2     6437.89     6367.36    334.31 o
   5  12   2     8487.03     8172.03    423.00 o
   6  12   2     3537.87     3582.71    295.71 o
   7  12   2     6192.98     6153.16    436.79 o
   8  12   2     7659.37     7693.88    508.67 o
   9  12   2     2157.42     2249.91    323.12 o
  -9  13   2       21.73     -201.82    250.49 o
  -8  13   2        1.17     -174.80    250.35 o
  -7  13   2       35.02     -191.39    197.60 o
  -6  13   2      223.97      504.88    200.77 o
  -5  13   2      486.39      164.92    185.64 o
  -4  13   2       71.52      -79.84    150.20 o
  -3  13   2       36.33      194.03    235.57 o
  -2  13   2        0.17     -127.38    131.71 o
  -1  13   2       97.09     -123.43    137.82 o
   0  13   2       23.31     -145.32     83.76 o
   1  13   2     1187.20     1046.66    125.21 o
   2  13   2       18.41       20.64     82.35 o
   3  13   2      104.31       84.13    132.30 o
   4  13   2       45.36     -102.24    155.72 o
   5  13   2       48.90        7.44    164.73 o
   6  13   2      325.26      215.55    187.96 o
   7  13   2      322.26        6.64    221.71 o
   8  13   2       24.50      -17.36    242.26 o
   9  13   2        7.85     -363.55    268.69 o
  -8  14   2     2141.68     1616.77    340.59 o
  -7  14   2     4573.75     5113.21    412.82 o
  -6  14   2     3935.58     3985.29    358.88 o
  -5  14   2     8203.57     8244.32    481.14 o
  -4  14   2     5134.46     5002.21    338.14 o
  -3  14   2     4509.99     4409.15    312.40 o
  -2  14   2     3854.08     3882.70    288.99 o
  -1  14   2     9874.24     9773.34    529.54 o
   0  14   2     2663.87     2557.68    214.80 o
   1  14   2     3905.67     3853.80    266.90 o
   2  14   2     7112.08     6969.99    394.14 o
   3  14   2     5543.36     5715.63    352.26 o
   4  14   2     3040.51     3073.06    273.42 o
   5  14   2     5018.68     5075.41    350.29 o
   6  14   2     7319.20     7002.92    475.94 o
   7  14   2     3560.94     3793.48    382.15 o
   8  14   2     4382.32     4140.94    416.16 o
  -7  15   2       19.58       93.70    246.76 o
  -6  15   2        0.64      168.54    199.72 o
  -5  15   2        7.07     -162.58    189.81 o
  -4  15   2      278.20      343.64    196.18 o
  -3  15   2      672.73      520.14    179.07 o
  -2  15   2     1221.80     1436.13    214.56 o
  -1  15   2      978.86      873.91    171.48 o
   0  15   2      587.18      475.06    165.13 o
   1  15   2      487.01      153.26    160.87 o
   2  15   2        0.10       72.11    157.25 o
   3  15   2        2.47      -83.33    155.15 o
   4  15   2       17.96       66.05    165.35 o
   5  15   2        1.42       14.20    174.83 o
   6  15   2        0.42      -61.37    223.46 o
   7  15   2      176.57       55.47    249.42 o
  -6  16   2      367.03      561.09    254.63 o
  -5  16   2      727.76      898.24    243.11 o
  -4  16   2     1266.07     1205.73    245.49 o
  -3  16   2     1170.12     1222.33    231.56 o
  -2  16   2      903.09      946.65    206.88 o
  -1  16   2     2014.56     2063.63    236.64 o
   0  16   2     1707.66     1973.63    311.92 o
   1  16   2     2779.03     2973.99    300.96 o
   2  16   2     1759.42     1659.23    241.13 o
   3  16   2     1343.72     1393.64    253.31 o
   4  16   2      885.27      942.15    267.85 o
   5  16   2     1868.58     2434.92    306.78 o
  -4  17   2      100.58      361.28    213.13 o
  -3  17   2      414.92      505.90    215.98 o
  -2  17   2       19.23      119.00    187.23 o
  -1  17   2       90.57       37.30    188.05 o
   0  17   2        3.35      -31.16    245.36 o
   1  17   2      197.82       15.62    254.55 o
   2  17   2      151.37       27.69    218.66 o
   3  17   2       80.13      171.95    214.66 o
   4  17   2        7.92      313.03    305.20 o
   0  18   2     1572.98     1181.09    324.62 o
 -13   1   3     1204.98     1008.76    202.80 o
 -12   1   3     3925.50     4482.31    424.92 o
 -11   1   3     4150.65     4006.41    316.20 o
 -10   1   3     5261.91     5620.77    285.99 o
  -9   1   3     8638.26     8343.73    317.72 o
  -8   1   3     5239.12     5406.77    219.14 o
  -7   1   3     6198.11     5780.01    185.39 o
  -6   1   3    16131.21    15448.69    362.69 o
  -5   1   3     5291.31     5037.44    229.81 o
  -4   1   3     8828.85     8714.33    233.75 o
  -3   1   3    19840.39    20951.46    419.65 o
  -2   1   3    40117.44    42093.36    963.57 o
  -1   1   3      290.23      342.62     19.02 o
   0   1   3    45313.71    48785.04   1052.94 o
   1   1   3     8869.54     8955.84    166.84 o
   2   1   3    30094.89    30653.76    570.99 o
   3   1   3    26586.78    24638.80    530.74 o
   4   1   3    23588.43    22882.90    529.65 o
   5   1   3    10023.54    10892.96    320.61 o
   6   1   3    13072.85    12398.45    320.79 o
   7   1   3    11627.97    12073.18    455.24 o
   8   1   3     3659.30     3709.15    184.84 o
   9   1   3     5337.44     5611.50    274.36 o
  10   1   3     2114.22     2073.15    182.23 o
  11   1   3     2081.24     1948.26    271.34 o
  12   1   3     4576.96     4008.05    700.91 o
  13   1   3     2808.70     3840.86    540.76 o
 -13   2   3       10.90      135.65    212.50 o
 -12   2   3      363.40      421.31    166.55 o
 -11   2   3       74.95       24.62    124.07 o
 -10   2   3      932.75      630.77    160.05 o
  -9   2   3       75.24       45.73     86.41 o
  -8   2   3      143.15       60.21     80.92 o
  -7   2   3     3164.70     3054.57    134.72 o
  -6   2   3     2452.66     2255.25    103.86 o
  -5   2   3     2668.15     3131.23    158.02 o
  -4   2   3     8430.12     8316.74    202.14 o
  -3   2   3     7797.91     8370.68    168.75 o
  -2   2   3     2171.39     2429.42     76.12 o
  -1   2   3    43724.41    47669.03    813.03 o
   0   2   3      636.91      717.71     24.62 o
   1   2   3      561.18      546.96     25.41 o
   2   2   3     1719.50     2051.67    268.38 o
   3   2   3     1472.26     1515.06     62.11 o
   4   2   3      632.06      812.85     56.47 o
   5   2   3     5679.05     6012.72    251.33 o
   6   2   3     4360.89     3913.76    138.19 o
   7   2   3       67.75      101.99     63.10 o
   8   2   3      307.38      169.83    102.62 o
   9   2   3      342.72      473.39    127.24 o
  10   2   3      227.40      220.07    125.89 o
  11   2   3      103.28      537.36    277.15 o
  12   2   3       51.74       17.70    175.54 o
 -13   3   3     2040.58     2313.04    406.10 o
 -12   3   3      989.27     1239.65    192.71 o
 -11   3   3     1882.58     1650.71    199.24 o
 -10   3   3     3942.76     4462.46    336.85 o
  -9   3   3     4747.46     4461.19    219.01 o
  -8   3   3     4718.23     5155.66    194.61 o
  -7   3   3     6190.44     6321.93    188.89 o
  -6   3   3     6345.47     6220.58    177.16 o
  -5   3   3     5751.31     5723.70    170.66 o
  -4   3   3    17698.46    17764.43    397.82 o
  -3   3   3      727.11      719.85     38.61 o
  -2   3   3    15423.59    15352.90    464.22 o
  -1   3   3    14894.13    15847.90    346.89 o
   0   3   3    75478.73    79363.27   1370.08 o
   1   3   3      817.33      731.86     37.42 o
   2   3   3     3751.51     3947.78    122.84 o
   3   3   3    12217.22    13059.10    283.15 o
   4   3   3     8331.08     8210.81    198.64 o
   5   3   3     7469.72     7370.77    215.48 o
   6   3   3     6159.68     5729.68    191.01 o
   7   3   3     4119.81     4435.70    168.71 o
   8   3   3     3017.86     3156.86    174.26 o
   9   3   3     9162.99     9502.28    396.16 o
  10   3   3     3330.47     3655.75    333.36 o
  11   3   3     2231.74     2442.51    323.83 o
  12   3   3      712.46      694.73    236.37 o
 -12   4   3      472.02      381.20    163.47 o
 -11   4   3      296.22      319.72    145.64 o
 -10   4   3        0.55       13.40    121.04 o
  -9   4   3      201.97       41.57     81.96 o
  -8   4   3      134.95      106.95     70.17 o
  -7   4   3      481.33      624.27     69.22 o
  -6   4   3     1004.88     1016.08     72.00 o
  -5   4   3     1422.68     1272.46    139.26 o
  -4   4   3      349.40      294.62     62.57 o
  -3   4   3     3044.76     2891.11    127.25 o
  -2   4   3     3114.08     3442.92    128.56 o
  -1   4   3     1438.43     2084.22    201.33 o
   0   4   3     2674.38     3327.41    175.04 o
   1   4   3     4089.68     4481.39    148.61 o
   2   4   3       66.46       15.14     17.94 o
   3   4   3      728.20      724.10     55.69 o
   4   4   3      839.85      599.01     72.90 o
   5   4   3      700.87      800.04     65.89 o
   6   4   3     2004.71     1942.82     97.93 o
   7   4   3      106.48      111.37     67.01 o
   8   4   3        3.50      -67.33     87.58 o
   9   4   3      667.73      580.20    118.74 o
  10   4   3      657.98      436.21    171.56 o
  11   4   3      613.88      527.56    200.97 o
  12   4   3      186.64       82.28    177.36 o
 -12   5   3     1383.71     1868.90    239.68 o
 -11   5   3     1304.03     1223.50    191.45 o
 -10   5   3     1968.67     1985.09    211.21 o
  -9   5   3     1405.29     1398.75    145.59 o
  -8   5   3     7026.91     7455.73    249.62 o
  -7   5   3     1715.23     1697.73    108.79 o
  -6   5   3     7121.64     7427.10    216.68 o
  -5   5   3    20579.32    19369.32    427.82 o
  -4   5   3    36482.45    37690.54    724.52 o
  -3   5   3    13465.38    12628.05    309.62 o
  -2   5   3    50201.45    50586.71   1083.63 o
  -1   5   3    19888.66    20831.70    491.36 o
   0   5   3     6406.32     6746.25    179.82 o
   1   5   3    30665.93    32057.96    625.99 o
   2   5   3     7689.68     7647.17    211.02 o
   3   5   3     3213.63     3095.13     99.19 o
   4   5   3    18978.42    19206.19    505.77 o
   5   5   3    17673.40    17089.93    415.24 o
   6   5   3     8166.86     7616.86    229.51 o
   7   5   3    21876.88    21296.61    583.95 o
   8   5   3     5604.60     5411.49    295.67 o
   9   5   3     5265.36     5112.46    277.27 o
  10   5   3     5266.24     5575.87    334.32 o
  11   5   3     4618.54     4009.73    720.69 o
  12   5   3      709.23     1044.71    235.95 o
 -12   6   3       24.62      162.26    171.10 o
 -11   6   3       43.13       24.76    148.40 o
 -10   6   3      192.00      254.18    146.38 o
  -9   6   3      397.58      215.50    119.46 o
  -8   6   3        1.19     -103.36     80.80 o
  -7   6   3     1235.19     1328.06    131.92 o
  -6   6   3     2606.48     2578.06    145.99 o
  -5   6   3      113.38       78.26     31.92 o
  -4   6   3       17.00      124.97     68.55 o
  -3   6   3     2717.05     3309.53    204.41 o
  -2   6   3     1328.36     1424.69    186.80 o
  -1   6   3      232.08      255.76     55.93 o
   0   6   3      447.80      466.72     45.67 o
   1   6   3     5434.70     5544.50    151.06 o
   2   6   3     1117.42     1151.30     63.51 o
   3   6   3      349.77      469.57     47.31 o
   4   6   3     1153.51      755.74     74.55 o
   5   6   3      553.33      587.31     56.69 o
   6   6   3      283.26      233.52     51.76 o
   7   6   3      207.56      167.92     85.31 o
   8   6   3        0.57       39.98    115.18 o
   9   6   3        3.78      114.84    135.54 o
  10   6   3      201.62      245.58    146.87 o
  11   6   3      257.74      442.07    183.21 o
  12   6   3      419.77      377.97    239.02 o
 -12   7   3     1596.41     1557.99    253.87 o
 -11   7   3     2840.97     2882.31    276.92 o
 -10   7   3     3061.85     3366.37    278.93 o
  -9   7   3     4556.78     4334.28    304.96 o
  -8   7   3    10768.47    10259.25    362.97 o
  -7   7   3     5624.93     5295.50    181.29 o
  -6   7   3     7937.14     7379.47    216.80 o
  -5   7   3     9220.97     8809.80    227.64 o
  -4   7   3    11970.55    11599.17    298.64 o
  -3   7   3    17854.54    18133.64    444.30 o
  -2   7   3    18161.89    18898.93    476.20 o
  -1   7   3    10193.31     9642.42    293.43 o
   0   7   3    10640.68    10111.21    269.41 o
   1   7   3    16175.43    15056.77    345.84 o
   2   7   3    13700.63    13329.37    422.47 o
   3   7   3    14016.13    12618.86    281.64 o
   4   7   3    11363.48    10554.58    273.93 o
   5   7   3    13778.47    13028.73    312.98 o
   6   7   3     5284.97     5364.57    270.02 o
   7   7   3     7378.49     7141.76    273.94 o
   8   7   3     4326.81     4364.18    214.24 o
   9   7   3     3727.48     4223.07    233.58 o
  10   7   3     3044.30     3129.68    269.86 o
  11   7   3     5409.34     5546.69    398.31 o
  12   7   3     1793.52     2142.68    346.04 o
 -11   8   3      322.15      331.61    198.49 o
 -10   8   3      173.65       35.26    129.43 o
  -9   8   3      123.80      -18.71    143.60 o
  -8   8   3      108.17       80.64    120.16 o
  -7   8   3        8.51      -71.56     75.71 o
  -6   8   3      159.71      176.23     80.59 o
  -5   8   3      666.66      821.04    106.08 o
  -4   8   3      349.87      249.29     67.54 o
  -3   8   3     3849.29     4210.97    162.57 o
  -2   8   3     1491.39     1390.34     80.53 o
  -1   8   3     4833.90     4889.52    193.25 o
   0   8   3     3250.72     3312.59    144.65 o
   1   8   3     1981.48     1859.05    103.06 o
   2   8   3      422.65      484.77     51.83 o
   3   8   3     1155.49      869.95     74.36 o
   4   8   3      197.21      314.18     63.23 o
   5   8   3      958.05     1059.23     84.71 o
   6   8   3      419.39      278.36     76.93 o
   7   8   3      139.29       81.99     81.08 o
   8   8   3      213.57      237.59    112.09 o
   9   8   3       19.61      231.44    193.45 o
  10   8   3      562.64      611.40    194.29 o
  11   8   3        2.28      -62.32    184.19 o
 -11   9   3     3077.69     3022.04    344.92 o
 -10   9   3     2574.16     2326.24    308.92 o
  -9   9   3     4215.71     4481.62    330.44 o
  -8   9   3     3272.45     3138.55    233.75 o
  -7   9   3     3896.51     3522.09    253.16 o
  -6   9   3     3955.44     4009.86    222.16 o
  -5   9   3     4256.54     4335.09    209.80 o
  -4   9   3     2080.15     2084.77    127.62 o
  -3   9   3      538.42      593.58     82.42 o
  -2   9   3     1695.06     1786.23     95.00 o
  -1   9   3    11709.57    11439.48    335.95 o
   0   9   3    11167.20    10925.46    276.82 o
   1   9   3    23500.76    22400.23    498.57 o
   2   9   3    16153.15    15791.01    370.60 o
   3   9   3     4731.84     4549.82    163.47 o
   4   9   3     8625.75     8120.33    265.06 o
   5   9   3     5929.49     5668.29    223.62 o
   6   9   3      562.57      695.44    108.43 o
   7   9   3      345.73      315.63    100.09 o
   8   9   3     1327.72     1775.19    218.37 o
   9   9   3     2302.87     2468.08    287.92 o
  10   9   3      202.42      276.15    207.15 o
  11   9   3      497.51      614.74    243.81 o
 -11  10   3       89.25       82.70    194.02 o
 -10  10   3      328.77       19.19    232.94 o
  -9  10   3       21.76      -27.31    169.81 o
  -8  10   3       22.86      229.38    175.81 o
  -7  10   3        3.22      -23.06    117.41 o
  -6  10   3       57.44      -64.90    106.40 o
  -5  10   3       92.49      196.75    109.54 o
  -4  10   3     1357.38     1431.42    139.28 o
  -3  10   3      321.45      278.33     84.97 o
  -2  10   3      395.83      383.73     58.94 o
  -1  10   3     1172.16     1100.25    114.35 o
   0  10   3     1621.50     1577.52    102.40 o
   1  10   3       66.60       36.95     56.49 o
   2  10   3     1097.78      879.31     75.76 o
   3  10   3      896.47      978.70    107.63 o
   4  10   3      878.15      569.26    131.01 o
   5  10   3      294.09      335.52    189.34 o
   6  10   3      969.30      900.63    131.81 o
   7  10   3      945.69      677.59    190.58 o
   8  10   3      205.42      183.24    170.32 o
   9  10   3       21.14       11.73    193.42 o
  10  10   3       22.88     -272.22    242.11 o
 -10  11   3      930.50      774.22    270.13 o
  -9  11   3     2651.45     2774.64    347.08 o
  -8  11   3     2347.12     2530.54    275.64 o
  -7  11   3     2736.03     2785.63    257.85 o
  -6  11   3     4990.70     5465.45    484.72 o
  -5  11   3     5630.42     6150.62    328.51 o
  -4  11   3     8732.99     9142.11    346.36 o
  -3  11   3     9523.99     9124.03    325.81 o
  -2  11   3     4368.08     4598.08    200.83 o
  -1  11   3     3170.67     3111.21    183.30 o
   0  11   3     4498.63     4272.38    198.64 o
   1  11   3     4836.21     5079.64    204.21 o
   2  11   3     6058.49     6336.42    245.90 o
   3  11   3     6275.13     6190.12    272.51 o
   4  11   3     2195.67     2394.57    209.34 o
   5  11   3     6691.65     6252.70    360.82 o
   6  11   3     6791.98     6910.10    398.48 o
   7  11   3     1908.13     1386.04    225.97 o
   8  11   3     4157.10     4693.85    384.90 o
   9  11   3     2143.06     2257.28    298.42 o
  10  11   3     1012.38     1168.88    303.05 o
  -9  12   3      194.58       -1.71    247.21 o
  -8  12   3      142.90      -79.88    225.87 o
  -7  12   3       34.50     -225.16    154.78 o
  -6  12   3      228.69      223.94    188.86 o
  -5  12   3        0.60     -147.31    126.13 o
  -4  12   3     1767.31     2171.31    260.74 o
  -3  12   3      457.79      345.91    133.41 o
  -2  12   3     1139.45     1030.46    106.81 o
  -1  12   3      199.45      -77.76     86.31 o
   0  12   3     2089.84     2117.99    146.02 o
   1  12   3      283.97      102.72    113.67 o
   2  12   3      635.87      616.16    103.22 o
   3  12   3     1296.43     1184.17    167.51 o
   4  12   3      193.37      139.95    137.33 o
   5  12   3      813.15      892.90    189.65 o
   6  12   3       74.68       -2.27    175.90 o
   7  12   3      304.76      327.35    201.58 o
   8  12   3      117.80     -192.43    229.49 o
   9  12   3        1.50      -12.64    240.81 o
  -9  13   3     2538.90     2281.68    361.69 o
  -8  13   3     1429.99     1152.96    301.16 o
  -7  13   3     3518.07     3744.67    381.84 o
  -6  13   3     5515.75     5919.90    852.12 o
  -5  13   3     5747.00     5354.71    377.04 o
  -4  13   3     9400.75     8836.45    394.72 o
  -3  13   3    10469.22    11174.13    646.87 o
  -2  13   3     6562.55     6356.18    405.32 o
  -1  13   3     8708.95     8341.25    369.81 o
   0  13   3    12153.33    12597.81    424.19 o
   1  13   3     3388.21     3571.45    245.65 o
   2  13   3     5384.29     5575.99    265.85 o
   3  13   3     5008.46     4966.03    300.44 o
   4  13   3     5255.21     5979.38    358.69 o
   5  13   3     2844.01     2469.03    256.54 o
   6  13   3     6453.72     7247.52    426.16 o
   7  13   3     4711.95     4523.72    397.68 o
   8  13   3     3249.80     3113.44    359.54 o
  -8  14   3        5.10       58.08    245.07 o
  -7  14   3       11.84      -36.28    228.01 o
  -6  14   3        5.95      -16.42    188.04 o
  -5  14   3        6.13     -201.34    187.43 o
  -4  14   3        0.51      -72.24    162.71 o
  -3  14   3      229.86      276.94    160.61 o
  -2  14   3       21.64     -265.71    179.96 o
  -1  14   3      326.63      387.30    139.86 o
   0  14   3       22.38     -128.77    131.76 o
   1  14   3      876.74      777.43    152.88 o
   2  14   3       68.51      135.16    148.98 o
   3  14   3       78.07      253.51    160.86 o
   4  14   3       25.83      458.77    394.11 o
   5  14   3       13.72     -150.10    171.81 o
   6  14   3       12.56      -11.67    190.17 o
   7  14   3       36.07     -186.95    240.80 o
   8  14   3      226.62      -47.91    257.76 o
  -7  15   3     2497.06     2725.47    364.14 o
  -6  15   3     2297.74     2549.76    380.57 o
  -5  15   3     3369.32     3297.78    329.22 o
  -4  15   3     4105.09     4297.11    349.96 o
  -3  15   3     1996.82     2068.75    260.44 o
  -2  15   3     2928.66     2777.27    300.04 o
  -1  15   3     2179.64     2115.64    272.14 o
   0  15   3     5515.36     5552.94    343.76 o
   1  15   3     2692.78     2907.19    283.70 o
   2  15   3     2830.98     2930.26    283.41 o
   3  15   3     1481.99     1836.08    231.75 o
   4  15   3     2058.99     2520.46    256.48 o
   5  15   3     1493.95     1288.90    235.15 o
   6  15   3     1768.77     1427.89    296.52 o
   7  15   3     1576.46      825.23    301.15 o
  -6  16   3      268.00      228.26    249.38 o
  -5  16   3      413.90      205.08    215.82 o
  -4  16   3        0.39      317.62    201.25 o
  -3  16   3      137.51       49.83    181.70 o
  -2  16   3       90.08       79.73    168.04 o
  -1  16   3      115.32      148.20    197.73 o
   0  16   3      237.03       77.24    205.25 o
   1  16   3       14.35     -139.46    248.69 o
   2  16   3       40.71      132.73    291.59 o
   3  16   3       38.26      -38.13    192.12 o
   4  16   3        1.47      306.04    209.89 o
   5  16   3       14.83      170.28    238.29 o
  -4  17   3     1115.70     1438.68    351.07 o
  -3  17   3      627.28      864.96    237.91 o
  -2  17   3      900.31      893.61    225.29 o
  -1  17   3     1115.32      950.18    256.19 o
   0  17   3     1016.51      841.24    283.07 o
   1  17   3     1220.92     1215.87    356.60 o
   2  17   3     1842.50     2009.55    338.29 o
   3  17   3     1267.78     1216.61    254.60 o
   4  17   3     2130.72     2388.38    323.92 o
 -13   0   4      877.60      782.76    260.90 o
 -12   0   4     3071.82     3178.05    727.83 o
 -11   0   4     3209.17     2684.94    370.42 o
 -10   0   4     2440.98     2471.49    230.07 o
  -9   0   4     3408.08     3671.76    259.77 o
  -8   0   4    17854.04    17017.64    633.40 o
  -7   0   4     2913.26     3146.73    205.56 o
  -6   0   4     8782.28     8052.46    298.31 o
  -5   0   4    28751.55    29041.18   1061.43 o
  -4   0   4     7292.62     7516.61    353.10 o
  -3   0   4    20203.59    22764.68    717.79 o
  -2   0   4     7230.84     7020.70    549.85 o
  -1   0   4      534.81      661.48     66.56 o
   0   0   4      972.26     1059.38     45.06 o
   1   0   4   263835.91   263183.09   7033.15 o
   2   0   4    17464.92    19277.58    713.49 o
   3   0   4    32885.38    33140.52   1144.75 o
   4   0   4    52814.32    49160.03   1502.69 o
   5   0   4    35127.60    34416.11   1083.76 o
   6   0   4     8311.92     7638.87    353.15 o
   7   0   4    11595.27    11247.96    464.81 o
   8   0   4     3557.32     3644.67    255.18 o
   9   0   4      375.34      127.28    152.83 o
  10   0   4     3124.45     2987.51    345.58 o
  11   0   4     2677.11     2637.52    464.25 o
  12   0   4     2142.12     1822.85    413.83 o
 -13   1   4        4.29      179.67    150.10 o
 -12   1   4      329.19      297.80    152.88 o
 -11   1   4       30.76       38.48    121.14 o
 -10   1   4        5.43      -63.48     91.24 o
  -9   1   4      985.26      733.34    131.83 o
  -8   1   4     1052.98      951.62     96.15 o
  -7   1   4      839.71      956.79     76.29 o
  -6   1   4      989.30      962.24     81.44 o
  -5   1   4     7074.42     7666.72    262.33 o
  -4   1   4      312.94      325.61     28.07 o
  -3   1   4     1762.14     1579.77     48.73 o
  -2   1   4     1258.13     2671.60    255.91 o
  -1   1   4      105.88     1852.12    248.88 o
   0   1   4       82.43       57.04     11.63 o
   1   1   4     1806.83     1891.71     75.67 o
   2   1   4      268.93     1001.13    692.47 o
   3   1   4       21.59       17.69     36.45 o
   4   1   4     1004.63      978.47     59.79 o
   5   1   4     4102.70     4461.43    269.58 o
   6   1   4     3124.28     2926.57    121.28 o
   7   1   4     5087.66     5027.06    181.81 o
   8   1   4      360.99      424.07     96.83 o
   9   1   4      611.21      531.87    123.21 o
  10   1   4       50.14     -128.97    111.60 o
  11   1   4       21.70       -6.21    152.83 o
  12   1   4        9.69      -38.16    172.48 o
 -13   2   4      817.62     1093.14    282.14 o
 -12   2   4     3292.78     3162.94    260.85 o
 -11   2   4     2583.18     2649.59    242.93 o
 -10   2   4     3800.55     3718.42    240.29 o
  -9   2   4     5709.00     5906.68    254.70 o
  -8   2   4    12895.12    12261.37    366.14 o
  -7   2   4     7470.18     7758.38    222.56 o
  -6   2   4    17204.61    16260.35    373.19 o
  -5   2   4    10239.71    10389.61    236.23 o
  -4   2   4     3946.45     3336.14    161.83 o
  -3   2   4    29408.98    32665.33    626.23 o
  -2   2   4    25371.57    29683.39    679.90 o
  -1   2   4    32335.56    33859.10    676.80 o
   0   2   4    11480.91    12794.07    220.91 o
   1   2   4    29474.15    30727.76    581.87 o
   2   2   4     5247.93     5501.71    140.44 o
   3   2   4     9563.87     9878.07    281.94 o
   4   2   4    11067.66    11075.41    264.17 o
   5   2   4     4174.21     3990.92    146.30 o
   6   2   4     6775.80     6628.08    203.02 o
   7   2   4     9438.20     9184.08    296.16 o
   8   2   4     1655.29     1652.78    158.27 o
   9   2   4     6723.27     7040.34    314.84 o
  10   2   4     3325.89     3693.33    279.23 o
  11   2   4     1807.18     2379.52    265.44 o
  12   2   4     1320.87     1252.10    306.18 o
 -13   3   4      465.33      982.84    425.38 o
 -12   3   4       53.66       95.28    247.37 o
 -11   3   4      631.94      799.29    157.66 o
 -10   3   4       33.13       50.26     96.44 o
  -9   3   4      366.37      295.56     94.36 o
  -8   3   4       47.07      138.22     59.10 o
  -7   3   4      918.14      850.58     71.93 o
  -6   3   4     3444.61     3578.94    115.08 o
  -5   3   4     1817.77     1697.11    251.70 o
  -4   3   4       30.62       71.93     30.32 o
  -3   3   4    11550.69    12124.21    258.91 o
  -2   3   4       17.97       35.16     28.77 o
  -1   3   4     2806.47     3667.77    316.87 o
   0   3   4      805.28     1245.64    102.15 o
   1   3   4      537.72      465.55     51.08 o
   2   3   4     1473.10     1402.77     50.93 o
   3   3   4     2252.05     2395.15    139.27 o
   4   3   4      266.07      337.30     49.05 o
   5   3   4      907.17      821.22     83.37 o
   6   3   4      130.48      113.03     53.81 o
   7   3   4      135.60       54.34     64.38 o
   8   3   4      549.59      454.84    123.06 o
   9   3   4     1230.88     1113.71    153.86 o
  10   3   4        0.06       -1.43    175.95 o
  11   3   4        2.62      104.24    159.40 o
  12   3   4      154.79      216.11    184.49 o
 -12   4   4     2276.65     2929.86    544.18 o
 -11   4   4     1421.75     1294.64    185.06 o
 -10   4   4     2613.13     2450.39    297.42 o
  -9   4   4     1736.00     2062.79    155.77 o
  -8   4   4     4247.20     3960.70    175.29 o
  -7   4   4     4930.80     5490.99    171.21 o
  -6   4   4     9290.63     8463.68    216.66 o
  -5   4   4     8882.16     9195.82    238.26 o
  -4   4   4    40290.42    39223.77    794.13 o
  -3   4   4    39786.49    40277.55    863.15 o
  -2   4   4    11709.94    11516.21    284.68 o
  -1   4   4    24773.66    24483.91    512.76 o
   0   4   4    25135.87    26793.78    549.54 o
   1   4   4    23478.07    23361.55    385.41 o
   2   4   4     5547.67     6203.58    197.76 o
   3   4   4    20528.27    20724.71    391.65 o
   4   4   4     3164.92     3757.75    115.21 o
   5   4   4     4481.25     3971.89    132.23 o
   6   4   4     5040.80     5320.23    171.73 o
   7   4   4     5093.51     4396.91    198.16 o
   8   4   4     5407.23     5436.07    275.95 o
   9   4   4     4451.04     4955.91    274.76 o
  10   4   4     3772.22     3994.22    306.30 o
  11   4   4     2292.72     2240.06    441.93 o
  12   4   4     1223.46     1203.34    250.78 o
 -12   5   4       79.58      244.51    160.18 o
 -11   5   4      243.79      178.46    176.14 o
 -10   5   4      355.14      349.87    131.06 o
  -9   5   4      298.04      299.06     97.53 o
  -8   5   4     2219.61     2162.45    160.26 o
  -7   5   4     1294.62     1142.60     94.38 o
  -6   5   4     2954.18     2863.88    119.83 o
  -5   5   4     1103.00      986.22     67.02 o
  -4   5   4      898.00      948.75     70.65 o
  -3   5   4       77.10      890.79    678.47 o
  -2   5   4      325.20      296.81     66.17 o
  -1   5   4        0.70      437.36    186.23 o
   0   5   4      191.37      220.43     63.76 o
   1   5   4     3554.90     3318.92    120.00 o
   2   5   4     1209.43     1755.26    618.45 o
   3   5   4     1021.65     1118.16     78.79 o
   4   5   4      616.14      762.39     94.02 o
   5   5   4      912.96      729.23     66.02 o
   6   5   4     2333.75     2150.69    119.13 o
   7   5   4       13.95       -8.72     73.77 o
   8   5   4     1507.02     1466.75    168.42 o
   9   5   4     1057.82     1046.43    152.44 o
  10   5   4      263.85      307.42    143.13 o
  11   5   4      129.75      170.89    179.09 o
  12   5   4       81.09      186.01    192.88 o
 -12   6   4     2535.99     2555.21    272.69 o
 -11   6   4     1726.54     1974.79    234.59 o
 -10   6   4     4607.22     4149.09    266.54 o
  -9   6   4     2337.47     2643.75    182.35 o
  -8   6   4     2788.84     2823.67    218.00 o
  -7   6   4     4116.61     4217.40    177.67 o
  -6   6   4     5344.77     4835.12    172.15 o
  -5   6   4    11784.59    11369.24    262.84 o
  -4   6   4    18590.28    16653.17    356.55 o
  -3   6   4    15179.62    16011.87    417.22 o
  -2   6   4    10289.45    10491.63    399.53 o
  -1   6   4    24341.34    25012.85    577.00 o
   0   6   4    10019.46     9841.02    225.63 o
   1   6   4    12157.93    11635.77    275.49 o
   2   6   4    23279.25    23139.28    402.66 o
   3   6   4    17327.82    16071.29    323.95 o
   4   6   4     5634.21     5578.64    149.17 o
   5   6   4    18195.76    16651.17    381.45 o
   6   6   4     9220.36     8850.91    268.61 o
   7   6   4     7181.83     6698.14    324.76 o
   8   6   4     8215.19     8142.22    403.36 o
   9   6   4     6239.23     6534.68    448.87 o
  10   6   4     5587.01     5538.45    339.96 o
  11   6   4     5190.45     5613.27    482.87 o
  12   6   4     3422.28     3512.88    550.95 o
 -12   7   4       82.05       91.75    177.61 o
 -11   7   4      397.03      330.00    172.37 o
 -10   7   4      416.06      298.67    152.51 o
  -9   7   4       26.01      231.58    165.45 o
  -8   7   4        2.24      -64.12     98.99 o
  -7   7   4      453.51      566.17     65.52 o
  -6   7   4     2939.76     3150.36    122.69 o
  -5   7   4       44.64       45.00    119.82 o
  -4   7   4        0.83       83.49     48.11 o
  -3   7   4      472.90      631.95     90.63 o
  -2   7   4      609.49      983.90     91.26 o
  -1   7   4      547.98      606.85    103.82 o
   0   7   4     3366.07     3732.67    249.80 o
   1   7   4     9286.45    10032.06    286.00 o
   2   7   4     3294.48     3304.90    150.88 o
   3   7   4     2798.82     2666.82    100.27 o
   4   7   4      571.61      504.07     57.03 o
   5   7   4      175.32      127.00     48.67 o
   6   7   4       28.04      108.74     94.79 o
   7   7   4      507.20      438.68    106.67 o
   8   7   4       22.36       85.19    138.26 o
   9   7   4       67.96       35.91     85.36 o
  10   7   4      344.91      418.99    170.15 o
  11   7   4      113.72      316.65    235.40 o
 -11   8   4     2228.85     2074.86    245.33 o
 -10   8   4     2922.55     3244.60    251.76 o
  -9   8   4     5163.13     4994.25    329.31 o
  -8   8   4     6236.16     5931.12    316.89 o
  -7   8   4     9218.43     8926.22    332.04 o
  -6   8   4     4808.52     4825.81    194.38 o
  -5   8   4     2333.40     2494.94    133.84 o
  -4   8   4     2638.06     3020.74    139.17 o
  -3   8   4     2110.94     2262.07    126.68 o
  -2   8   4     3323.99     3241.74    120.32 o
  -1   8   4     4677.23     4192.52    157.78 o
   0   8   4     6830.19     6447.79    184.40 o
   1   8   4     8059.62     7611.33    227.08 o
   2   8   4     6333.49     5500.53    168.89 o
   3   8   4    17701.12    16500.50    381.54 o
   4   8   4     5109.41     4825.99    155.09 o
   5   8   4    17520.86    17401.34    522.75 o
   6   8   4     7938.39     7316.95    279.90 o
   7   8   4     4368.91     4651.65    266.39 o
   8   8   4     4049.49     4297.52    235.39 o
   9   8   4     3358.68     4422.01    371.45 o
  10   8   4     2027.20     2138.56    263.92 o
  11   8   4     1201.24     1241.53    240.68 o
 -11   9   4       61.89      -24.83    189.66 o
 -10   9   4       36.67      126.04    140.22 o
  -9   9   4       32.28      101.57    141.79 o
  -8   9   4      195.47       82.31    133.84 o
  -7   9   4      235.93       72.34    118.51 o
  -6   9   4        2.28      -31.37    100.23 o
  -5   9   4     2393.52     2617.54    162.04 o
  -4   9   4     2131.53     1959.45    123.90 o
  -3   9   4      297.97      227.99     89.10 o
  -2   9   4     2227.40     2095.85     98.60 o
  -1   9   4      103.23       10.44     57.86 o
   0   9   4       12.27       13.09     45.09 o
   1   9   4       11.51       18.25     40.98 o
   2   9   4      669.20      728.18     69.86 o
   3   9   4      287.02      154.01     64.16 o
   4   9   4     1518.06     1646.29    142.67 o
   5   9   4      134.92       98.98     80.04 o
   6   9   4       61.04      -29.70     82.93 o
   7   9   4      375.24      317.08     99.41 o
   8   9   4      806.78      748.55    184.79 o
   9   9   4      193.17      247.74    194.55 o
  10   9   4      389.12      457.61    218.46 o
  11   9   4       74.09      138.55    192.86 o
 -10  10   4     3036.46     2989.65    353.08 o
  -9  10   4     1849.82     1872.16    217.62 o
  -8  10   4     2866.28     3120.78    247.98 o
  -7  10   4     6588.39     6325.72    319.88 o
  -6  10   4     3928.81     3831.02    252.57 o
  -5  10   4     1284.30     1152.88    146.31 o
  -4  10   4      279.61      371.10    106.50 o
  -3  10   4     6050.03     6128.88    269.91 o
  -2  10   4     7289.37     7109.48    218.32 o
  -1  10   4     4661.59     4636.00    183.14 o
   0  10   4     3101.51     2850.64    125.58 o
   1  10   4     9012.40     9091.78    266.47 o
   2  10   4     8137.10     7544.96    223.85 o
   3  10   4    10534.48    10709.76    341.04 o
   4  10   4     2834.14     2907.80    198.15 o
   5  10   4     2004.93     2323.06    312.00 o
   6  10   4     4595.70     4361.48    236.35 o
   7  10   4     7034.72     7709.22    453.62 o
   8  10   4     1003.27      681.29    196.61 o
   9  10   4      548.00      446.49    225.27 o
  10  10   4      577.60      524.91    243.33 o
 -10  11   4      316.26     -221.83    235.92 o
  -9  11   4      716.68      635.40    209.38 o
  -8  11   4       23.30      -13.20    166.34 o
  -7  11   4      102.33      -45.82    134.04 o
  -6  11   4       13.75      -97.14    110.74 o
  -5  11   4        2.57     -201.15    105.42 o
  -4  11   4      316.37      357.72    110.39 o
  -3  11   4     2833.47     2844.75    245.51 o
  -2  11   4      276.34      231.36     70.25 o
  -1  11   4     1229.36     1031.08    121.89 o
   0  11   4     6962.13     7530.56    267.12 o
   1  11   4     1589.73     1628.76    143.56 o
   2  11   4      170.91       47.47     76.58 o
   3  11   4      925.82     1130.94    145.42 o
   4  11   4        0.21     -170.48    118.42 o
   5  11   4      307.54       84.94    157.28 o
   6  11   4      502.81      437.79    180.50 o
   7  11   4        9.40     -177.98    171.27 o
   8  11   4      562.12      834.36    211.07 o
   9  11   4       86.01       38.26    209.84 o
  10  11   4       43.43      257.24    257.96 o
  -9  12   4     1272.89      828.36    284.56 o
  -8  12   4     3807.48     4084.31    401.60 o
  -7  12   4     2868.48     2641.03    275.15 o
  -6  12   4     4164.47     3589.15    293.78 o
  -5  12   4     6919.11     6778.81    607.51 o
  -4  12   4     9196.23     8923.66    351.76 o
  -3  12   4     7092.66     7181.49    330.97 o
  -2  12   4     8540.06     8390.40    400.11 o
  -1  12   4     8946.94     8785.82    270.02 o
   0  12   4     4839.50     4805.96    216.19 o
   1  12   4     5349.82     6027.86    240.94 o
   2  12   4     1869.63     1876.34    140.09 o
   3  12   4     5033.14     5445.87    309.43 o
   4  12   4     3917.69     4278.55    278.54 o
   5  12   4     4894.84     5569.49    351.00 o
   6  12   4     4137.82     3733.95    305.40 o
   7  12   4     3671.13     4136.10    328.19 o
   8  12   4     3073.86     2932.48    341.08 o
   9  12   4     2592.19     3124.70    351.65 o
  -9  13   4        1.80     -545.43    293.25 o
  -8  13   4       48.48      157.74    263.15 o
  -7  13   4       11.74      -17.74    209.72 o
  -6  13   4       94.52      216.50    183.09 o
  -5  13   4       37.08      249.94    269.08 o
  -4  13   4        1.69     -183.50    133.38 o
  -3  13   4      248.22       43.32    124.47 o
  -2  13   4        5.54      -58.89    141.75 o
  -1  13   4      321.17      465.96    136.80 o
   0  13   4        4.76       84.36    121.27 o
   1  13   4      822.75      485.98     99.81 o
   2  13   4        4.90       83.70     83.65 o
   3  13   4      149.91      137.42    142.13 o
   4  13   4       16.14      -90.40    142.56 o
   5  13   4        0.91      138.78    169.25 o
   6  13   4      142.83       48.97    186.33 o
   7  13   4       85.34      -79.68    200.58 o
   8  13   4       96.17     -246.79    241.10 o
  -8  14   4     1374.65     1253.71    302.26 o
  -7  14   4     1051.87     1069.12    276.77 o
  -6  14   4     1935.09     2529.39    408.93 o
  -5  14   4     3943.31     3715.57    377.92 o
  -4  14   4     5905.19     5500.46    376.40 o
  -3  14   4     4501.19     4685.10    322.62 o
  -2  14   4     8151.72     7754.21    469.17 o
  -1  14   4     6803.79     6335.00    355.46 o
   0  14   4     7259.17     6679.26    375.44 o
   1  14   4     4101.32     4074.69    311.90 o
   2  14   4     3698.19     3899.15    262.76 o
   3  14   4     1897.29     1917.41    213.01 o
   4  14   4     2597.57     2785.58    269.43 o
   5  14   4     2699.75     3067.94    287.64 o
   6  14   4     2698.89     2495.78    291.01 o
   7  14   4     5061.23     5515.10    450.11 o
  -7  15   4      165.91     -130.19    246.84 o
  -6  15   4       11.86      -49.35    227.88 o
  -5  15   4       55.76       57.14    199.33 o
  -4  15   4      295.13      210.52    180.51 o
  -3  15   4      152.61      218.32    178.64 o
  -2  15   4      175.76       50.81    180.38 o
  -1  15   4      144.29       12.08    184.22 o
   0  15   4     1043.23      634.37    226.66 o
   1  15   4     1748.75     1465.47    211.60 o
   2  15   4      192.28      204.27    170.53 o
   3  15   4      266.02      235.11    184.24 o
   4  15   4      167.51      136.33    198.56 o
   5  15   4       19.22     -390.61    195.30 o
   6  15   4        1.76     -292.76    234.27 o
  -5  16   4      594.80      627.45    239.32 o
  -4  16   4     1523.83     1813.07    258.71 o
  -3  16   4     1611.49     1887.38    264.26 o
  -2  16   4     1962.32     2317.77    313.96 o
  -1  16   4     1751.21     2028.70    284.74 o
   0  16   4     1141.82      845.02    219.49 o
   1  16   4     1605.88     1456.13    294.36 o
   2  16   4     3003.51     3465.35    330.65 o
   3  16   4     2320.06     2451.71    289.18 o
   4  16   4     2361.86     2339.38    288.99 o
   5  16   4     1660.44     2414.08    342.99 o
  -4  17   4       11.94       70.21    327.38 o
  -3  17   4      131.61      311.38    196.33 o
  -2  17   4      337.67      440.95    207.34 o
  -1  17   4       85.62      -44.14    245.78 o
   0  17   4        0.83     -161.39    245.40 o
   1  17   4        0.43      315.32    244.40 o
   2  17   4       45.10     -165.15    261.00 o
   3  17   4       14.63      -97.97    295.32 o
 -13   1   5      396.09      582.58    273.44 o
 -12   1   5      511.13      667.16    164.87 o
 -11   1   5     2382.68     2394.15    212.68 o
 -10   1   5     4884.37     5115.32    242.65 o
  -9   1   5     2714.32     2856.08    158.44 o
  -8   1   5     7325.14     7575.29    237.78 o
  -7   1   5    21346.39    21403.66    508.97 o
  -6   1   5    12058.85    12696.24    309.01 o
  -5   1   5     9132.56     8824.03    212.96 o
  -4   1   5     8467.32     9113.39    212.87 o
  -3   1   5    18361.44    17893.28    435.03 o
  -2   1   5    27492.52    29254.34    978.90 o
  -1   1   5    47748.25    48978.37    950.41 o
   0   1   5      500.59      586.30     38.52 o
   1   1   5    33494.60    33655.45    633.90 o
   2   1   5    28806.96    30215.37    613.46 o
   3   1   5    41042.36    40500.85    814.82 o
   4   1   5     7423.35     7233.99    223.64 o
   5   1   5    21127.93    20266.76    499.19 o
   6   1   5     8451.28     8446.00    233.88 o
   7   1   5    10180.25    10229.88    281.62 o
   8   1   5     5310.82     5590.29    286.51 o
   9   1   5     1742.01     1804.16    169.80 o
  10   1   5     2070.20     2055.48    189.37 o
  11   1   5     2114.28     1800.85    215.60 o
  12   1   5     1418.13     1405.98    302.84 o
 -13   2   5       26.28      581.09    365.74 o
 -12   2   5       49.55      303.50    139.20 o
 -11   2   5      125.30      150.54    126.27 o
 -10   2   5        0.80       -5.81     91.86 o
  -9   2   5      135.58      103.49     86.78 o
  -8   2   5      562.23      477.14     75.86 o
  -7   2   5      539.28      483.06     60.62 o
  -6   2   5      809.87      835.85     57.93 o
  -5   2   5     7287.91     7189.31    191.82 o
  -4   2   5      954.52      886.11     56.15 o
  -3   2   5       90.00       77.31     36.17 o
  -2   2   5    22771.66    24137.94    736.82 o
  -1   2   5     3078.84     3256.98    134.03 o
   0   2   5     1094.68     1227.54     74.35 o
   1   2   5       85.30       28.31     25.54 o
   2   2   5      915.39      969.27     64.71 o
   3   2   5     1273.05     1415.57     81.16 o
   4   2   5     4366.73     4799.00    200.19 o
   5   2   5      808.79      785.76     95.96 o
   6   2   5     1587.42     1514.62     91.87 o
   7   2   5     6867.95     6497.35    214.93 o
   8   2   5     5620.10     5702.88    271.20 o
   9   2   5     1496.89     1282.23    157.95 o
  10   2   5      368.05      311.97    142.79 o
  11   2   5      128.65       28.56    153.95 o
  12   2   5       79.83      245.44    199.51 o
 -12   3   5     3733.16     2875.66    357.14 o
 -11   3   5     5542.84     6237.15    350.91 o
 -10   3   5     4062.30     4159.80    264.51 o
  -9   3   5     6832.07     7148.00    285.72 o
  -8   3   5    10273.28    10102.28    295.23 o
  -7   3   5     3015.36     3079.60    159.29 o
  -6   3   5     6430.67     6670.45    184.88 o
  -5   3   5    15051.66    14855.81    383.54 o
  -4   3   5     6918.06     7042.44    186.40 o
  -3   3   5    10646.91    10229.95    393.59 o
  -2   3   5    47664.04    49214.66   1089.14 o
  -1   3   5    19815.47    21295.75    417.43 o
   0   3   5    29760.84    32226.35    565.55 o
   1   3   5    21533.56    22751.20    383.70 o
   2   3   5     1714.67     1502.47     57.65 o
   3   3   5     3125.43     3173.79     95.73 o
   4   3   5     5006.31     4973.64    165.23 o
   5   3   5     6518.78     6726.87    200.95 o
   6   3   5     2543.41     2584.34    128.92 o
   7   3   5     5991.01     6186.15    209.36 o
   8   3   5     4575.80     4778.55    260.38 o
   9   3   5     3998.51     4173.43    262.08 o
  10   3   5     2612.72     3100.13    310.16 o
  11   3   5     2015.95     2003.34    251.73 o
  12   3   5     1962.46     1886.59    382.20 o
 -12   4   5      310.76      499.83    195.09 o
 -11   4   5      258.81      221.62    168.84 o
 -10   4   5      411.67      399.47    112.91 o
  -9   4   5      166.06      274.42     81.99 o
  -8   4   5      335.73      458.78     79.18 o
  -7   4   5     2353.65     2506.65    110.73 o
  -6   4   5      101.64      103.44     44.46 o
  -5   4   5      748.29      872.25     79.20 o
  -4   4   5      609.17      569.60     50.42 o
  -3   4   5      830.12      769.04     46.85 o
  -2   4   5     2903.41     3115.01    179.90 o
  -1   4   5     4718.10     5501.89    586.59 o
   0   4   5     9675.66     9868.13    235.83 o
   1   4   5      766.78      690.31     38.37 o
   2   4   5     1330.21     1241.32     70.15 o
   3   4   5      158.01       72.26     29.34 o
   4   4   5      213.99      163.65     49.42 o
   5   4   5       68.45       46.74     44.33 o
   6   4   5      906.19      711.53     78.04 o
   7   4   5      449.50      471.34     96.67 o
   8   4   5       55.35       17.96    100.99 o
   9   4   5      324.95      443.72    129.39 o
  10   4   5      103.09       92.06    133.56 o
  11   4   5        2.72     -173.39    152.55 o
  12   4   5      235.62      307.37    204.08 o
 -12   5   5     3371.83     3190.74    282.57 o
 -11   5   5     3152.17     3433.95    274.71 o
 -10   5   5     2044.85     1832.93    205.28 o
  -9   5   5     1326.46     1552.96    140.61 o
  -8   5   5     1951.85     2203.60    167.84 o
  -7   5   5     2682.41     2730.22    127.58 o
  -6   5   5    10998.45    11464.69    278.99 o
  -5   5   5    11800.49    11123.15    253.08 o
  -4   5   5    15606.02    15989.24    371.57 o
  -3   5   5    13446.01    11879.50    346.36 o
  -2   5   5    16826.03    17419.01    436.18 o
  -1   5   5    22235.55    22256.86    562.05 o
   0   5   5    25013.45    25647.00    537.51 o
   1   5   5     4242.61     4544.15    155.20 o
   2   5   5    20454.82    20484.80    403.30 o
   3   5   5     8997.45     9115.57    302.38 o
   4   5   5    11183.23    11140.92    263.62 o
   5   5   5      651.85      557.47     57.17 o
   6   5   5     6436.76     6012.22    207.88 o
   7   5   5     7643.82     7865.01    363.93 o
   8   5   5     9848.95     9934.54    401.16 o
   9   5   5     6592.90     6890.32    401.35 o
  10   5   5     4441.11     4669.63    340.34 o
  11   5   5     1639.81     1393.65    328.67 o
  12   5   5     2897.53     3000.75    408.51 o
 -12   6   5       17.89     -105.74    163.42 o
 -11   6   5        0.45     -108.89    142.42 o
 -10   6   5        5.80       33.15    116.47 o
  -9   6   5      212.65      149.48     93.56 o
  -8   6   5      665.17      648.24     97.49 o
  -7   6   5      259.90      189.67     66.45 o
  -6   6   5     2071.69     1801.80    103.75 o
  -5   6   5     3472.20     3760.04    124.01 o
  -4   6   5     3675.14     3711.34    143.01 o
  -3   6   5     4011.51     5042.68    351.52 o
  -2   6   5     7246.01     9202.69    318.14 o
  -1   6   5      309.76      562.14     78.30 o
   0   6   5        2.33      192.95    103.04 o
   1   6   5     3766.08     4122.91    124.47 o
   2   6   5     1646.17     1791.04     78.67 o
   3   6   5     2619.57     2798.56    114.75 o
   4   6   5       93.02       66.80     47.40 o
   5   6   5     1345.50     1029.27     95.08 o
   6   6   5      390.32      353.88     69.35 o
   7   6   5      482.69      602.76     98.95 o
   8   6   5      166.19      186.24    126.50 o
   9   6   5      170.23      173.65    125.00 o
  10   6   5       11.26       96.14    138.09 o
  11   6   5       59.61       10.59    183.94 o
  12   6   5       94.98      387.09    321.44 o
 -12   7   5     1511.73     1571.62    257.18 o
 -11   7   5     1441.33     1687.84    225.77 o
 -10   7   5     2418.99     2728.46    245.51 o
  -9   7   5     3663.33     3791.18    266.18 o
  -8   7   5     4556.40     4515.85    227.72 o
  -7   7   5     3898.23     3875.73    151.80 o
  -6   7   5    12547.65    11908.36    326.10 o
  -5   7   5     7692.90     7172.79    191.71 o
  -4   7   5     3965.12     4117.59    149.40 o
  -3   7   5     5845.07     5928.43    237.68 o
  -2   7   5    10146.71    10399.84    310.78 o
  -1   7   5     3150.30     3780.78    211.83 o
   0   7   5    22730.53    23466.93    491.47 o
   1   7   5     9885.13    10187.58    238.31 o
   2   7   5     4674.13     4201.27    142.63 o
   3   7   5    12597.70    10846.41    266.56 o
   4   7   5    19140.22    17548.65    373.06 o
   5   7   5     4274.65     3958.54    142.34 o
   6   7   5    13702.39    13341.34    416.02 o
   7   7   5     3560.38     3622.57    212.36 o
   8   7   5     3517.57     3675.77    222.98 o
   9   7   5     4820.33     4699.92    399.93 o
  10   7   5     4643.98     4906.14    437.01 o
  11   7   5     2328.74     2441.13    329.60 o
 -11   8   5      176.09     -108.78    159.61 o
 -10   8   5      101.00       -6.90    130.88 o
  -9   8   5      327.66      104.64    152.89 o
  -8   8   5        0.72      -64.21     89.92 o
  -7   8   5     1140.05      845.70    119.18 o
  -6   8   5       11.17        1.30     67.41 o
  -5   8   5       20.86      -11.89     67.73 o
  -4   8   5      474.15      549.19     72.63 o
  -3   8   5      574.63      789.66    106.71 o
  -2   8   5        1.54       62.98     70.99 o
  -1   8   5     6134.77     6261.80    214.75 o
   0   8   5     2844.30     2609.54    107.37 o
   1   8   5       39.19       -3.50     39.04 o
   2   8   5     2802.01     2357.56    101.14 o
   3   8   5     1442.58     1371.51     87.57 o
   4   8   5      161.82      258.73     58.94 o
   5   8   5     2494.17     2721.09    142.73 o
   6   8   5       54.92       -7.37     71.40 o
   7   8   5      238.27      256.96     80.21 o
   8   8   5      931.02      857.92    137.65 o
   9   8   5      255.51      553.34    164.92 o
  10   8   5        4.86      143.83    171.91 o
  11   8   5       24.93      426.85    222.31 o
 -11   9   5      963.77      606.68    233.92 o
 -10   9   5     4702.23     5158.45    354.83 o
  -9   9   5     6338.67     6660.62    349.48 o
  -8   9   5     3657.22     3671.23    264.02 o
  -7   9   5     4682.48     4931.40    269.66 o
  -6   9   5     4096.09     4474.60    252.02 o
  -5   9   5     1291.61     1402.62    127.18 o
  -4   9   5     4742.69     4783.74    198.42 o
  -3   9   5     7885.99     7926.64    281.92 o
  -2   9   5     5024.59     4988.33    171.37 o
  -1   9   5     2893.68     3003.08    156.85 o
   0   9   5     6086.85     5924.08    215.88 o
   1   9   5     7903.25     7330.99    202.13 o
   2   9   5    12770.46    12498.25    289.03 o
   3   9   5     7597.10     7214.73    224.84 o
   4   9   5    16142.82    15693.72    403.74 o
   5   9   5     7180.19     6712.19    286.39 o
   6   9   5     5118.99     5632.87    585.86 o
   7   9   5     7778.87     7328.82    322.23 o
   8   9   5     1866.07     2213.31    180.97 o
   9   9   5      994.08     1221.61    205.83 o
  10   9   5     1530.28     1984.47    317.22 o
  11   9   5      503.16      710.47    250.08 o
 -10  10   5        0.69       56.89    219.52 o
  -9  10   5      104.98      -16.19    144.96 o
  -8  10   5       33.75       35.09    138.89 o
  -7  10   5       34.50      -43.27    118.97 o
  -6  10   5      261.83      257.64    120.71 o
  -5  10   5      379.55      458.88    113.55 o
  -4  10   5       87.89      114.01     95.56 o
  -3  10   5      558.78      647.00    115.74 o
  -2  10   5      616.65      604.35     72.39 o
  -1  10   5        7.77      -15.75     56.17 o
   0  10   5     1056.08      799.89     99.85 o
   1  10   5        0.13       22.59     52.26 o
   2  10   5      142.22      159.58     64.57 o
   3  10   5       57.17      -25.12     81.47 o
   4  10   5       68.44       17.74    168.67 o
   5  10   5      435.46      406.13    116.24 o
   6  10   5       77.84       19.77     99.52 o
   7  10   5      180.86      236.66    225.96 o
   8  10   5      255.65      178.61    179.23 o
   9  10   5      137.02      -15.50    209.70 o
  10  10   5       37.79       31.86    224.90 o
 -10  11   5     2839.34     2618.42    348.81 o
  -9  11   5     1761.44     1687.41    252.63 o
  -8  11   5     3439.51     3444.57    268.12 o
  -7  11   5     4980.94     4578.23    295.61 o
  -6  11   5     3524.14     3548.59    249.42 o
  -5  11   5     8493.54     8343.86    351.93 o
  -4  11   5     4870.09     5025.04    249.13 o
  -3  11   5     4153.56     4574.76    411.13 o
  -2  11   5     2946.37     2922.30    138.19 o
  -1  11   5     5783.26     5778.18    229.72 o
   0  11   5     1740.43     1831.70    134.28 o
   1  11   5     5286.48     5322.55    218.99 o
   2  11   5     5582.62     6233.49    234.14 o
   3  11   5     3763.66     4448.34    275.41 o
   4  11   5     6088.53     6640.83    468.06 o
   5  11   5     6734.77     6529.54    378.86 o
   6  11   5     3201.57     3081.56    276.48 o
   7  11   5     1598.65     1617.81    228.71 o
   8  11   5     4454.62     5011.47    355.72 o
   9  11   5     2193.78     2613.74    320.90 o
  10  11   5     2100.59     2970.96    349.69 o
  -9  12   5      368.16      118.92    296.49 o
  -8  12   5      242.78      147.06    184.95 o
  -7  12   5       53.44      -47.55    160.03 o
  -6  12   5        2.12       45.75    145.90 o
  -5  12   5       62.73      -58.85    121.01 o
  -4  12   5      129.85       51.87    108.87 o
  -3  12   5      422.50      162.03    140.48 o
  -2  12   5      158.85       80.07     99.44 o
  -1  12   5      888.39     1082.63    133.50 o
   0  12   5      769.79      492.15     99.34 o
   1  12   5     1365.29     1227.34    116.24 o
   2  12   5      671.96      724.85    108.07 o
   3  12   5      357.00      198.75    137.42 o
   4  12   5     1638.57     1272.89    175.70 o
   5  12   5      357.34       93.22    171.61 o
   6  12   5        1.44     -115.37    176.37 o
   7  12   5      163.18       21.38    190.28 o
   8  12   5      185.36      -29.27    226.67 o
   9  12   5        8.42      -37.98    278.65 o
  -9  13   5      746.59      739.38    274.87 o
  -8  13   5      554.90      351.86    244.20 o
  -7  13   5     1587.58     1596.09    284.99 o
  -6  13   5     1245.75     1305.25    197.96 o
  -5  13   5     3099.01     3196.40    260.17 o
  -4  13   5     6090.96     6265.24    352.75 o
  -3  13   5     6028.16     6285.87    351.39 o
  -2  13   5     4352.76     4471.46    296.33 o
  -1  13   5    12398.25    11644.78    445.79 o
   0  13   5     6566.92     6130.30    340.26 o
   1  13   5     4617.33     4446.03    288.90 o
   2  13   5     5039.75     5430.93    313.97 o
   3  13   5     2836.77     3296.59    250.53 o
   4  13   5     2590.16     2360.66    232.67 o
   5  13   5     3609.86     3559.64    296.04 o
   6  13   5     2406.54     2399.40    270.35 o
   7  13   5     1960.60     1804.95    274.11 o
   8  13   5     4054.89     3957.68    389.36 o
  -8  14   5      188.55     -149.22    235.58 o
  -7  14   5      254.31     -123.78    235.82 o
  -6  14   5        4.61      -15.71    212.29 o
  -5  14   5        0.44      184.14    254.56 o
  -4  14   5        1.82     -101.34    150.23 o
  -3  14   5        2.92     -197.54    156.40 o
  -2  14   5      603.38      435.76    195.69 o
  -1  14   5     1001.08      834.56    246.38 o
   0  14   5      238.01      169.62    146.01 o
   1  14   5      183.02      107.60    140.88 o
   2  14   5      144.08      268.99    150.36 o
   3  14   5      527.64      295.57    168.93 o
   4  14   5      343.96      361.72    179.91 o
   5  14   5       53.97       27.66    184.18 o
   6  14   5       95.61      -43.97    200.45 o
   7  14   5       14.83     -341.09    242.51 o
  -7  15   5     1293.35     1281.84    303.95 o
  -6  15   5     1670.59     1467.08    278.31 o
  -5  15   5     2853.39     3460.63    407.68 o
  -4  15   5     4636.63     4827.71    360.34 o
  -3  15   5     3955.87     3668.90    330.43 o
  -2  15   5     2593.13     3263.50    360.49 o
  -1  15   5     4948.45     5608.72    409.30 o
   0  15   5     5728.00     6148.08    486.20 o
   1  15   5     3440.14     3901.59    384.04 o
   2  15   5     3525.73     3670.66    290.54 o
   3  15   5     4713.11     5160.98    371.08 o
   4  15   5     1992.20     1852.01    268.93 o
   5  15   5     1643.39     1734.09    289.10 o
   6  15   5     2115.62     1961.35    320.36 o
  -5  16   5       21.28        1.83    228.17 o
  -4  16   5       73.51      345.74    192.29 o
  -3  16   5       60.00      128.09    182.38 o
  -2  16   5       69.99       21.08    219.57 o
  -1  16   5        2.62      -78.30    221.58 o
   0  16   5      183.50      126.66    193.54 o
   1  16   5     1269.49     1078.46    240.08 o
   2  16   5      283.97      222.92    258.52 o
   3  16   5       79.05      203.32    195.68 o
   4  16   5      156.32      207.03    213.30 o
   5  16   5      299.51      170.05    244.53 o
  -3  17   5     1573.24     1949.81    280.17 o
  -2  17   5     1280.37     1567.92    265.66 o
  -1  17   5     1357.82     1690.86    336.67 o
   0  17   5     1125.77     1402.55    277.07 o
   1  17   5     1334.59     1299.37    372.59 o
   2  17   5     2794.48     2652.37    380.74 o
   3  17   5     2156.12     2499.69    369.86 o
 -13   0   6      363.88      745.18    338.59 o
 -12   0   6      641.51      787.63    241.44 o
 -11   0   6      532.42      230.51    163.75 o
 -10   0   6     5773.48     6278.38    355.47 o
  -9   0   6     6838.09     6977.70    359.90 o
  -8   0   6     4448.13     4898.23    274.90 o
  -7   0   6     8464.85     8448.13    313.29 o
  -6   0   6    10016.32     9793.63    369.71 o
  -5   0   6    11902.22    12055.30    470.11 o
  -4   0   6     6254.09     5931.31    230.68 o
  -3   0   6     6735.80     7496.47    675.73 o
  -2   0   6     2146.69     2294.89    332.80 o
  -1   0   6     7051.17     8187.61    470.75 o
   0   0   6    26039.68    27748.50    696.45 o
   1   0   6    13643.40    37213.17   3139.92 o
   2   0   6    23719.11    23978.25    703.53 o
   3   0   6    60360.32    61395.16   1761.38 o
   4   0   6    32329.99    35448.33   1807.43 o
   5   0   6    18973.75    18937.69    710.88 o
   6   0   6    16554.38    15202.69    532.27 o
   7   0   6     5521.05     5529.27    272.29 o
   8   0   6     7127.74     7118.61    441.46 o
   9   0   6    12626.64    12826.44    659.76 o
  10   0   6     3459.96     2887.10    316.73 o
  11   0   6     1578.94     1259.27    398.91 o
  12   0   6     1016.61      639.55    410.94 o
 -13   1   6      791.25     2239.70   1040.17 o
 -12   1   6       51.75      184.07    137.33 o
 -11   1   6        0.35       87.50    110.28 o
 -10   1   6       11.99      -19.42     89.85 o
  -9   1   6      113.67       18.35     74.70 o
  -8   1   6        1.06      -85.41     70.82 o
  -7   1   6     1411.03     1498.70     88.58 o
  -6   1   6     2743.25     2667.01    120.63 o
  -5   1   6       49.23       92.29     59.56 o
  -4   1   6    10753.53    11750.52    276.87 o
  -3   1   6      990.94      899.33    139.31 o
  -2   1   6       48.09       11.15     37.47 o
  -1   1   6     1464.71     1666.55     75.99 o
   0   1   6     1678.12     1561.69     99.14 o
   1   1   6     1584.78     2097.06    217.16 o
   2   1   6      569.28      520.58     37.58 o
   3   1   6     1319.94     1387.33     91.52 o
   4   1   6       46.12       14.66     39.30 o
   5   1   6      975.11     1176.28    111.90 o
   6   1   6     4421.35     3977.67    148.06 o
   7   1   6     6373.45     6655.25    213.25 o
   8   1   6     1818.85     1624.61    185.38 o
   9   1   6       17.73      -90.05    101.54 o
  10   1   6      423.79      163.77    129.51 o
  11   1   6      178.09       14.53    135.24 o
  12   1   6       57.36     -126.33    182.70 o
 -13   2   6     2047.80     2484.10    374.99 o
 -12   2   6     2888.87     3117.05    277.44 o
 -11   2   6     1977.07     2511.39    295.71 o
 -10   2   6     4329.53     4971.35    247.52 o
  -9   2   6     7859.88     7618.07    294.11 o
  -8   2   6     4787.90     4651.47    213.31 o
  -7   2   6     6563.02     6400.34    180.99 o
  -6   2   6     8649.69     8512.45    204.78 o
  -5   2   6    16005.79    16371.90    346.89 o
  -4   2   6    17978.11    18731.24    457.89 o
  -3   2   6    26467.99    27784.47    740.53 o
  -2   2   6    19022.27    18772.90    524.87 o
  -1   2   6     1609.36     2042.85    161.06 o
   0   2   6     6711.70     7472.60    266.93 o
   1   2   6    16329.04    17262.02    339.54 o
   2   2   6     4672.10     4479.89    129.13 o
   3   2   6     7523.40     7023.94    184.98 o
   4   2   6     9104.27     8404.21    244.77 o
   5   2   6    16431.29    16879.30    428.91 o
   6   2   6    11501.64    10417.69    279.32 o
   7   2   6    14287.71    14126.78    366.57 o
   8   2   6     1370.38     1249.10    157.75 o
   9   2   6     3631.22     3829.08    239.47 o
  10   2   6     5726.30     5532.31    321.53 o
  11   2   6     2658.42     2653.24    302.84 o
  12   2   6     2165.59     1931.71    377.60 o
 -12   3   6        0.98      168.44    248.77 o
 -11   3   6      239.36      426.24    171.86 o
 -10   3   6        1.43      -53.73     95.92 o
  -9   3   6      718.82      694.92    109.50 o
  -8   3   6       16.73      277.58    117.15 o
  -7   3   6      754.67      927.33     71.51 o
  -6   3   6       68.82       52.02     38.20 o
  -5   3   6      194.77      265.12     62.01 o
  -4   3   6     5054.28     5721.72    291.61 o
  -3   3   6      824.80      894.80     48.45 o
  -2   3   6    11355.58    12015.02    276.19 o
  -1   3   6      603.56      677.15     70.24 o
   0   3   6      666.68      740.36     49.85 o
   1   3   6     1093.58     1078.87     46.06 o
   2   3   6     2673.49     2870.65    136.21 o
   3   3   6     2013.65     2053.77     78.72 o
   4   3   6      260.28      295.46     81.12 o
   5   3   6      260.36      210.22     53.64 o
   6   3   6     1671.40     1447.90    109.94 o
   7   3   6      297.36      251.64     85.22 o
   8   3   6     2363.84     2252.42    183.64 o
   9   3   6      232.75      166.13    122.53 o
  10   3   6       97.94       41.91    133.89 o
  11   3   6      298.64       30.91    171.77 o
  12   3   6        0.26      -83.90    189.26 o
 -12   4   6     2742.57     3495.41    387.45 o
 -11   4   6     5181.50     5114.93    325.72 o
 -10   4   6     3111.34     3594.41    222.43 o
  -9   4   6     1787.57     1738.23    131.93 o
  -8   4   6     4854.50     5116.39    205.58 o
  -7   4   6     3258.49     3176.75    123.25 o
  -6   4   6     1470.84     1646.59     89.06 o
  -5   4   6     9859.06     9235.15    211.98 o
  -4   4   6    15400.39    15997.88    355.23 o
  -3   4   6     9859.64    10069.29    386.11 o
  -2   4   6    19781.02    19733.79    626.63 o
  -1   4   6    35387.85    37912.41    791.35 o
   0   4   6    29788.43    30334.59    728.80 o
   1   4   6    29824.73    31025.24    533.76 o
   2   4   6     8113.26     7521.56    225.77 o
   3   4   6     9449.65     9789.64    226.27 o
   4   4   6     7756.42     7030.27    220.19 o
   5   4   6     6216.05     5793.86    200.32 o
   6   4   6     1421.32     1365.87    105.16 o
   7   4   6     2395.35     2822.99    196.59 o
   8   4   6     5677.18     5923.02    297.22 o
   9   4   6     2964.84     3048.40    216.67 o
  10   4   6     3182.60     3239.97    262.55 o
  11   4   6     2866.46     2938.07    413.04 o
  12   4   6     2174.69     2278.26    425.43 o
 -12   5   6      435.78      400.02    182.97 o
 -11   5   6        4.34      -45.31    136.54 o
 -10   5   6       72.05      -83.66     92.33 o
  -9   5   6      787.46      520.03    104.42 o
  -8   5   6      644.40      630.77     87.04 o
  -7   5   6      629.86      600.22     78.99 o
  -6   5   6     3925.46     4123.28    185.17 o
  -5   5   6     1934.97     1936.73     84.56 o
  -4   5   6     1947.04     2059.17    109.77 o
  -3   5   6    19744.78    21069.97    590.78 o
  -2   5   6     5696.72     6123.21    207.50 o
  -1   5   6      463.87      732.36    178.86 o
   0   5   6     3297.68     3542.75    104.24 o
   1   5   6     2922.63     3083.86     98.01 o
   2   5   6     1052.65     1065.99    111.33 o
   3   5   6     1241.90     1274.68     86.66 o
   4   5   6      326.73      240.91     42.46 o
   5   5   6      130.17      151.20     41.83 o
   6   5   6      768.77      630.69     82.30 o
   7   5   6     2429.64     2012.40    255.65 o
   8   5   6       35.61      123.64    104.46 o
   9   5   6      954.52     1042.37    171.43 o
  10   5   6        0.03      131.08    133.64 o
  11   5   6        5.00     -107.46    198.85 o
  12   5   6       50.71      185.00    206.44 o
 -12   6   6      985.59      923.22    204.30 o
 -11   6   6     2722.81     3083.26    298.64 o
 -10   6   6     1471.64     1543.26    186.56 o
  -9   6   6     2113.97     2094.46    167.89 o
  -8   6   6     3823.26     4296.62    186.21 o
  -7   6   6     5138.43     5086.16    202.52 o
  -6   6   6     4129.69     4305.57    151.68 o
  -5   6   6    14275.69    13518.19    302.37 o
  -4   6   6     3721.72     3782.32    146.48 o
  -3   6   6     4169.38     4087.85    260.07 o
  -2   6   6    15376.56    15462.71    411.09 o
  -1   6   6    20380.59    20499.43    481.83 o
   0   6   6    10818.19    10433.29    276.85 o
   1   6   6    13870.79    14249.50    433.18 o
   2   6   6    11768.55    11096.15    249.64 o
   3   6   6     3883.09     3791.11    128.50 o
   4   6   6    15985.65    14966.71    313.49 o
   5   6   6     5999.73     5626.24    168.57 o
   6   6   6     2063.96     1935.24    114.62 o
   7   6   6     6697.92     6809.46    269.53 o
   8   6   6     4408.49     4384.39    244.91 o
   9   6   6     3407.08     3651.22    275.74 o
  10   6   6     3352.18     3742.77    394.01 o
  11   6   6     2764.38     3089.37    319.70 o
 -12   7   6        7.10      -74.20    173.41 o
 -11   7   6      807.88      567.45    166.18 o
 -10   7   6      153.42      211.61    140.77 o
  -9   7   6      247.79      168.68    102.01 o
  -8   7   6        0.94       13.41     84.72 o
  -7   7   6      444.77      264.51     80.64 o
  -6   7   6     1887.62     1993.49    135.32 o
  -5   7   6     3299.84     3790.46    161.76 o
  -4   7   6     2508.39     2608.33    129.92 o
  -3   7   6      675.27      952.38     81.96 o
  -2   7   6        0.88       37.90     53.94 o
  -1   7   6       48.79      110.35     65.13 o
   0   7   6       50.08      784.35    309.65 o
   1   7   6      243.64      144.16     68.53 o
   2   7   6     1602.71     1521.81     72.89 o
   3   7   6      513.84      452.10     54.75 o
   4   7   6      479.45      485.51     68.99 o
   5   7   6      747.04      596.23     74.31 o
   6   7   6     3185.09     3336.52    187.46 o
   7   7   6       13.70      120.56     74.76 o
   8   7   6      236.44      179.89     93.10 o
   9   7   6        6.43       18.37     94.05 o
  10   7   6        3.51      144.62    147.04 o
  11   7   6       39.06      -63.16    187.58 o
 -11   8   6     1651.52     1234.40    217.31 o
 -10   8   6     2507.10     2612.91    228.13 o
  -9   8   6     5382.13     5278.16    318.22 o
  -8   8   6    10456.21    10517.27    389.98 o
  -7   8   6     5570.76     5262.10    248.75 o
  -6   8   6    11369.54    11076.25    377.32 o
  -5   8   6     9624.37    10353.52    399.30 o
  -4   8   6     9926.58    10043.23    327.72 o
  -3   8   6     8729.36     8514.15    276.38 o
  -2   8   6     5931.02     5883.93    234.82 o
  -1   8   6     4251.41     4244.61    142.44 o
   0   8   6     3553.72     3757.84    138.25 o
   1   8   6    15613.41    15102.73    318.01 o
   2   8   6     3494.38     3268.05    122.08 o
   3   8   6     4663.13     4328.04    218.02 o
   4   8   6    10203.51     9760.67    260.37 o
   5   8   6    12332.11    11779.49    364.56 o
   6   8   6     7437.01     7433.60    379.86 o
   7   8   6     7290.16     7752.95    499.42 o
   8   8   6     4035.94     4162.96    252.50 o
   9   8   6     2403.19     2609.64    196.30 o
  10   8   6     2666.25     2952.06    278.50 o
  11   8   6     2405.75     2749.58    348.36 o
 -11   9   6        0.35      -22.54    157.46 o
 -10   9   6      320.37      365.18    149.02 o
  -9   9   6      679.15      577.53    159.14 o
  -8   9   6       88.72      -23.08    127.37 o
  -7   9   6       85.72     -149.96    112.08 o
  -6   9   6       18.94      -42.50    102.07 o
  -5   9   6     1556.49     1493.55    128.46 o
  -4   9   6      161.37      131.11    104.19 o
  -3   9   6     3043.55     3224.53    182.12 o
  -2   9   6      909.00      779.04    109.77 o
  -1   9   6     1204.14     1149.80     80.64 o
   0   9   6      412.81      359.32     60.76 o
   1   9   6     1477.03     1517.71     85.36 o
   2   9   6      184.87      119.80     48.94 o
   3   9   6     1224.62     1309.80    108.93 o
   4   9   6      834.39      689.75     97.02 o
   5   9   6       70.69       84.52     86.49 o
   6   9   6      151.62      -33.83     91.74 o
   7   9   6       35.04       71.16     90.50 o
   8   9   6       67.75       73.72     89.88 o
   9   9   6        4.10      122.50    158.27 o
  10   9   6      764.39      768.92    256.80 o
 -10  10   6     3815.26     3930.84    321.89 o
  -9  10   6     4835.37     4896.98    315.36 o
  -8  10   6     3222.91     3324.42    254.92 o
  -7  10   6     5455.29     5431.07    307.34 o
  -6  10   6     7024.41     6733.77    312.15 o
  -5  10   6     6191.42     6278.76    293.58 o
  -4  10   6    10467.96    11209.59    419.60 o
  -3  10   6     8122.80     8794.74    349.07 o
  -2  10   6     6730.15     6928.78    283.12 o
  -1  10   6     6318.51     6535.24    202.36 o
   0  10   6     5909.74     5736.73    201.67 o
   1  10   6     4195.16     4431.68    168.57 o
   2  10   6    17888.52    17906.77    451.41 o
   3  10   6    13172.76    12412.25    409.43 o
   4  10   6     2194.04     2698.41    220.50 o
   5  10   6     9035.50     9060.84    362.11 o
   6  10   6     7343.22     7585.66    338.15 o
   7  10   6     3536.75     3034.24    219.13 o
   8  10   6     1917.73     2395.07    261.05 o
   9  10   6     2348.36     2865.74    333.58 o
  10  10   6      348.43      513.41    237.53 o
 -10  11   6      324.85       53.63    332.47 o
  -9  11   6      520.22      196.64    189.65 o
  -8  11   6     1171.52      989.78    185.93 o
  -7  11   6       67.65      -57.77    130.17 o
  -6  11   6       21.84      -84.41    114.82 o
  -5  11   6      533.81      408.52    126.71 o
  -4  11   6      483.84      500.92    116.10 o
  -3  11   6       64.93      110.79    127.54 o
  -2  11   6      469.97      641.52    194.88 o
  -1  11   6      158.47      242.60     89.94 o
   0  11   6     1163.65     1119.65    109.83 o
   1  11   6      579.83      421.46    109.08 o
   2  11   6     1042.98      867.41    104.70 o
   3  11   6     2495.46     2072.74    180.37 o
   4  11   6      403.11      218.25    151.83 o
   5  11   6      832.57      796.27    216.28 o
   6  11   6       64.00      150.40    172.75 o
   7  11   6      475.88      448.14    191.08 o
   8  11   6      227.69      392.55    194.12 o
   9  11   6       74.32      -71.35    222.53 o
  -9  12   6     1902.93     2118.14    376.77 o
  -8  12   6     2249.61     2266.22    267.11 o
  -7  12   6     2833.61     2680.26    268.78 o
  -6  12   6     3464.78     3432.23    253.38 o
  -5  12   6     2109.94     1965.35    188.71 o
  -4  12   6     2708.80     2771.54    211.25 o
  -3  12   6     4570.78     5003.61    305.56 o
  -2  12   6     5365.51     5094.53    301.07 o
  -1  12   6     8106.44     7456.88    323.77 o
   0  12   6    12591.78    12984.27    471.34 o
   1  12   6     5966.79     5957.92    251.04 o
   2  12   6     4549.00     4765.60    220.74 o
   3  12   6     2923.13     2965.60    231.54 o
   4  12   6     2644.68     3153.84    261.35 o
   5  12   6     1385.09     1256.88    215.46 o
   6  12   6     1650.63     1855.20    245.38 o
   7  12   6      883.78      776.46    217.06 o
   8  12   6     2188.80     2626.63    291.20 o
   9  12   6     3001.47     3578.71    483.18 o
  -8  13   6       33.80     -347.43    210.51 o
  -7  13   6       12.00     -147.81    172.88 o
  -6  13   6       14.69      -72.28    155.71 o
  -5  13   6       17.74       59.21    141.37 o
  -4  13   6       29.03      -13.81    131.78 o
  -3  13   6        5.82       77.08    178.16 o
  -2  13   6      166.72       83.25    137.74 o
  -1  13   6        2.78       15.18    143.46 o
   0  13   6      139.90       30.18    121.20 o
   1  13   6      245.61      170.13    130.75 o
   2  13   6       65.90      -48.30    137.87 o
   3  13   6       42.65       21.29    138.40 o
   4  13   6       44.58     -110.79    160.43 o
   5  13   6        0.47       28.91    178.47 o
   6  13   6       22.79     -110.23    187.53 o
   7  13   6       79.60      -27.77    200.86 o
   8  13   6      100.97     -130.89    245.79 o
  -8  14   6      265.10      150.15    322.37 o
  -7  14   6      622.97      729.47    260.79 o
  -6  14   6     1693.34     1369.81    264.63 o
  -5  14   6     1644.21     1470.54    223.97 o
  -4  14   6     3072.76     3054.12    298.16 o
  -3  14   6     4595.13     5022.03    546.36 o
  -2  14   6     6359.40     6414.42    471.74 o
  -1  14   6     4491.41     4294.99    353.80 o
   0  14   6     8611.83     9063.21    577.82 o
   1  14   6     2768.78     2659.28    243.41 o
   2  14   6     2608.91     2415.96    239.45 o
   3  14   6     2571.08     3061.64    266.26 o
   4  14   6     2528.27     2897.41    299.62 o
   5  14   6     1842.81     1896.99    277.10 o
   6  14   6     2702.75     3171.35    338.43 o
   7  14   6     2487.61     2427.10    335.20 o
  -6  15   6       21.17       -9.64    213.61 o
  -5  15   6       19.03      -42.71    208.66 o
  -4  15   6        4.83      105.20    175.32 o
  -3  15   6        2.44      -67.25    164.91 o
  -2  15   6       60.13       81.81    215.77 o
  -1  15   6      362.01      324.82    230.20 o
   0  15   6      859.80      597.53    204.38 o
   1  15   6     1638.84     1350.66    239.98 o
   2  15   6     1536.36     1786.23    270.37 o
   3  15   6       57.65      112.32    173.28 o
   4  15   6      261.56      -38.13    259.47 o
   5  15   6      361.15      -63.48    230.47 o
   6  15   6        6.68     -586.89    293.44 o
  -5  16   6     1644.66     1384.29    297.46 o
  -4  16   6     2799.33     3244.82    393.36 o
  -3  16   6     1939.74     2047.01    277.65 o
  -2  16   6     2198.50     2437.73    346.85 o
  -1  16   6     2173.64     2455.74    322.89 o
   0  16   6     3714.84     2956.56    342.94 o
   1  16   6     2301.80     2214.74    283.14 o
   2  16   6     3370.50     3386.40    389.56 o
   3  16   6     2939.76     3645.76    397.36 o
   4  16   6     3590.11     3503.78    345.26 o
   5  16   6     1887.46     1068.87    291.43 o
  -3  17   6      189.50      510.83    221.24 o
  -2  17   6      145.77      176.57    256.53 o
  -1  17   6       45.07      450.09    234.78 o
   0  17   6        2.91       71.14    232.35 o
   1  17   6       27.75      167.92    788.53 o
   2  17   6       58.94      156.76    319.13 o
   3  17   6       38.09      130.94    280.70 o
 -13   1   7      417.52      286.31    228.68 o
 -12   1   7     1037.00     1432.42    194.19 o
 -11   1   7     1153.32     1575.52    167.48 o
 -10   1   7     1701.90     1654.83    128.79 o
  -9   1   7     1938.49     2156.84    132.69 o
  -8   1   7    10277.92    10677.00    329.65 o
  -7   1   7     4614.04     4770.05    170.48 o
  -6   1   7     9937.38     9503.46    239.00 o
  -5   1   7    13776.97    15102.95    367.93 o
  -4   1   7     7250.15     7560.74   1178.85 o
  -3   1   7     4320.42     5020.57    322.77 o
  -2   1   7     9176.54     9289.26    314.51 o
  -1   1   7    10901.27    11307.08    254.85 o
   0   1   7     5861.32     6235.83    211.45 o
   1   1   7    21790.70    22362.50    460.76 o
   2   1   7    34186.59    36304.55    722.08 o
   3   1   7    13020.54    13522.36    323.90 o
   4   1   7    17471.28    18220.96    836.18 o
   5   1   7    11069.98    10503.52    274.59 o
   6   1   7    16287.93    15918.07    441.24 o
   7   1   7    17715.96    17769.42    465.50 o
   8   1   7     8626.41     9108.80    394.03 o
   9   1   7     5336.01     4974.72    285.89 o
  10   1   7     3476.46     3298.30    233.29 o
  11   1   7     1563.44     1554.97    207.88 o
  12   1   7     1208.02     1001.95    245.37 o
 -12   2   7      348.16      788.92    175.90 o
 -11   2   7       41.20      245.91    157.71 o
 -10   2   7       43.96      128.88     90.74 o
  -9   2   7       45.57      153.39     75.03 o
  -8   2   7      311.71      171.31     77.70 o
  -7   2   7       61.45       91.82     46.89 o
  -6   2   7     2517.64     2684.83     94.78 o
  -5   2   7      817.65      754.80     54.86 o
  -4   2   7     3078.69     3106.08    169.00 o
  -3   2   7     6920.03     6592.08    200.75 o
  -2   2   7     1495.80     1792.49    232.65 o
  -1   2   7      260.93      208.06     45.89 o
   0   2   7     3332.51     3052.65     80.33 o
   1   2   7     4045.84     4075.24    137.86 o
   2   2   7      312.48      385.60     94.27 o
   3   2   7       88.18       90.40     33.51 o
   4   2   7        6.55      -81.17     67.91 o
   5   2   7       59.43       47.02     36.61 o
   6   2   7     1327.51     1210.01     87.80 o
   7   2   7     5025.33     5176.13    251.87 o
   8   2   7      587.10      463.82    126.68 o
   9   2   7      643.16      540.08    133.63 o
  10   2   7      321.22      210.89    134.19 o
  11   2   7      705.66      421.80    171.92 o
  12   2   7      653.43      333.95    216.15 o
 -12   3   7     5793.07     6600.69    620.71 o
 -11   3   7     4902.77     5162.06    372.81 o
 -10   3   7     5655.78     5744.71    259.17 o
  -9   3   7     4388.37     4669.24    231.69 o
  -8   3   7     7984.43     7035.78    236.22 o
  -7   3   7     5210.99     5554.64    174.16 o
  -6   3   7    10266.92     9487.09    231.13 o
  -5   3   7     8990.29     9287.07    230.07 o
  -4   3   7     7017.93     6768.85    224.13 o
  -3   3   7    22094.60    22874.23    541.79 o
  -2   3   7    17987.12    18923.99    501.01 o
  -1   3   7    21080.49    21592.63    395.45 o
   0   3   7    10686.63    11199.52    273.64 o
   1   3   7    49948.05    51619.80    868.89 o
   2   3   7     4040.89     3675.62    129.45 o
   3   3   7    10360.28     9646.81    219.92 o
   4   3   7    16831.97    17863.65    411.59 o
   5   3   7     5227.24     4789.56    160.72 o
   6   3   7     3872.21     3756.55    184.58 o
   7   3   7     5780.00     5927.85    274.95 o
   8   3   7     5114.82     5549.15    298.65 o
   9   3   7     1538.88     1427.97    169.37 o
  10   3   7     6101.99     6583.85    386.86 o
  11   3   7     3450.86     3603.11    398.16 o
  12   3   7     2352.54     2273.84    515.45 o
 -12   4   7      112.84      157.83    192.02 o
 -11   4   7      624.46      715.60    163.09 o
 -10   4   7      274.47      200.40    108.08 o
  -9   4   7        5.38      -67.66     70.45 o
  -8   4   7       86.75       37.87     63.12 o
  -7   4   7        1.02      -67.39     46.51 o
  -6   4   7       81.39       83.86     47.74 o
  -5   4   7       16.29      866.69    935.92 o
  -4   4   7     1040.91     1099.92    125.31 o
  -2   4   7     1264.78     1351.18     67.26 o
  -1   4   7       23.04        0.05     29.37 o
   0   4   7     3847.01     4266.79    120.55 o
   1   4   7     4219.50     3944.69    111.81 o
   2   4   7      729.39      814.61     67.18 o
   3   4   7       51.85       79.93     79.35 o
   4   4   7      535.92      542.37     55.45 o
   5   4   7      886.94      826.52     71.98 o
   6   4   7      788.37      681.19     91.11 o
   7   4   7     1220.03      949.44    132.00 o
   8   4   7      164.84       90.12    109.82 o
   9   4   7       27.38       32.42    119.74 o
  10   4   7       18.99      -32.62    135.02 o
  11   4   7       84.93      108.98    260.07 o
  12   4   7      225.74      261.38    216.07 o
 -12   5   7     1792.93     1669.97    225.05 o
 -11   5   7     2267.79     2297.27    227.34 o
 -10   5   7     2573.55     2581.75    181.78 o
  -9   5   7     4232.57     4564.47    223.39 o
  -8   5   7     1801.27     1737.76    113.72 o
  -7   5   7     6292.44     6623.93    207.18 o
  -6   5   7     1910.18     1794.70     92.11 o
  -5   5   7     2195.62     2559.55    107.29 o
  -4   5   7     6872.76     6721.90    185.16 o
  -3   5   7    18118.67    19483.16    515.14 o
  -2   5   7    10234.56    10454.10    391.55 o
  -1   5   7    24437.91    24162.21    693.28 o
   0   5   7    11296.68    11049.55    248.47 o
   1   5   7    15420.57    15275.98    294.34 o
   2   5   7    16679.93    17760.17    501.85 o
   3   5   7    13023.73    12378.45    280.84 o
   4   5   7     4320.33     4356.70    128.09 o
   5   5   7     6843.88     6625.42    192.22 o
   6   5   7     1512.41     1695.10    133.51 o
   7   5   7     1921.88     1856.20    296.15 o
   8   5   7     7447.78     7710.11    346.80 o
   9   5   7     3405.72     3709.39    333.21 o
  10   5   7     2809.23     3059.61    263.31 o
  11   5   7     2709.57     2381.85    380.11 o
  12   5   7     3541.41     4945.72    656.87 o
 -12   6   7        9.48      -63.68    162.58 o
 -11   6   7        8.94        2.02    146.28 o
 -10   6   7      590.78      592.89    140.90 o
  -9   6   7        5.61       -9.87     82.18 o
  -8   6   7      776.28      672.85     92.55 o
  -7   6   7      136.28      124.52     69.02 o
  -6   6   7      230.57      304.38     65.83 o
  -5   6   7      390.63      376.57     79.24 o
  -4   6   7       28.73      -30.88     56.10 o
  -3   6   7     1586.77     1639.24     92.12 o
  -2   6   7     2440.11     2889.08    153.40 o
  -1   6   7      438.88      584.50     67.56 o
   0   6   7       44.73      416.08    220.89 o
   1   6   7      386.53      493.36     59.47 o
   2   6   7     1498.30     1758.40     77.67 o
   3   6   7      491.26      437.37     50.91 o
   4   6   7        1.00      -49.30     34.00 o
   5   6   7       11.70       25.81     51.40 o
   6   6   7      739.33      549.48     88.27 o
   7   6   7      274.71      203.76     83.35 o
   8   6   7      576.97      362.06    102.68 o
   9   6   7      115.12      157.81     92.24 o
  10   6   7      335.48      285.04    163.07 o
  11   6   7      206.14      184.32    215.22 o
 -11   7   7     1354.05     1088.91    184.44 o
 -10   7   7     2368.54     2419.88    231.23 o
  -9   7   7     1070.40     1137.77    128.26 o
  -8   7   7     4583.79     4157.07    202.48 o
  -7   7   7    14066.92    13777.51    423.71 o
  -6   7   7     3172.37     3065.61    153.79 o
  -5   7   7     4996.81     5255.74    173.32 o
  -4   7   7     7302.03     7079.33    230.04 o
  -3   7   7    10852.99    10680.36    304.27 o
  -2   7   7     9129.51     9562.68    309.13 o
  -1   7   7    15917.45    16236.89    378.75 o
   0   7   7     4034.45     4082.64    142.73 o
   1   7   7     7110.31     7131.92    175.33 o
   2   7   7     9969.92     9434.68    205.48 o
   3   7   7    14170.67    13176.22    328.33 o
   4   7   7     1854.74     1826.18    105.51 o
   5   7   7     7845.60     7585.37    223.89 o
   6   7   7     6914.42     7340.63    396.73 o
   7   7   7     4587.43     4216.17    213.77 o
   8   7   7     3852.90     4154.25    432.48 o
   9   7   7     2116.17     2182.01    203.64 o
  10   7   7     1607.44     2024.10    235.57 o
  11   7   7     1543.63     1399.17    264.69 o
 -11   8   7      221.55       20.67    161.77 o
 -10   8   7      495.43      394.72    152.85 o
  -9   8   7      101.79       27.75    103.89 o
  -8   8   7       86.15       22.22     93.96 o
  -7   8   7        0.77       34.23     80.44 o
  -6   8   7      318.29      433.98    124.83 o
  -5   8   7     2035.59     2197.50    133.92 o
  -4   8   7      118.01      159.00     69.51 o
  -3   8   7        0.15       75.09     75.32 o
  -2   8   7     1521.47     1605.92    112.84 o
  -1   8   7      572.62      368.77     62.88 o
   0   8   7      319.40      372.07     56.67 o
   1   8   7     1500.66     1366.67     75.73 o
   2   8   7     1718.25     1685.14     87.72 o
   3   8   7     1282.62     1043.05     79.80 o
   4   8   7     6158.96     6500.39    256.46 o
   5   8   7     1896.52     1494.12    125.38 o
   6   8   7      110.88       71.71     75.12 o
   7   8   7        4.40      133.03     80.71 o
   8   8   7      361.19      462.85    107.60 o
   9   8   7        0.52      229.67    108.80 o
  10   8   7      182.91      302.11    185.92 o
  11   8   7      173.55      -38.37    314.21 o
 -11   9   7     1769.23     1850.13    361.94 o
 -10   9   7     3214.44     2787.25    245.96 o
  -9   9   7     4256.48     4249.85    278.35 o
  -8   9   7     6090.35     5978.13    316.60 o
  -7   9   7     4842.43     4431.31    266.14 o
  -6   9   7    11481.25    10994.41    410.02 o
  -5   9   7    14750.55    14438.89    454.55 o
  -4   9   7    18891.54    19777.55    685.26 o
  -3   9   7    12096.27    11883.30    372.96 o
  -2   9   7     5054.65     4848.54    242.90 o
  -1   9   7     7063.61     7552.47    269.37 o
   0   9   7     6466.34     7224.79    264.86 o
   1   9   7    11127.21    11264.80    258.51 o
   2   9   7     7134.96     6896.29    201.85 o
   3   9   7    14345.62    14640.70    440.97 o
   4   9   7     5607.70     5332.55    276.32 o
   5   9   7    15177.11    15786.42    552.07 o
   6   9   7    11005.85     9944.33    384.04 o
   7   9   7     4584.57     5102.14    263.53 o
   8   9   7     1884.64     1945.48    176.63 o
   9   9   7     2388.64     2704.09    300.66 o
  10   9   7     2196.38     2852.06    419.75 o
 -10  10   7       45.47       82.66    140.21 o
  -9  10   7      494.79      443.68    164.32 o
  -8  10   7       89.73      -57.15    129.00 o
  -7  10   7       39.27      159.12    138.25 o
  -6  10   7      706.94      682.77    138.81 o
  -5  10   7        1.21      -32.61    101.50 o
  -4  10   7      472.81      694.52    161.16 o
  -3  10   7      599.96      469.76    120.03 o
  -2  10   7      123.42       89.87     99.91 o
  -1  10   7      232.52      236.73     68.52 o
   0  10   7      557.59      470.31     82.94 o
   1  10   7      242.31      318.31     77.26 o
   2  10   7       71.91      128.18     61.73 o
   3  10   7     2265.90     2573.59    174.62 o
   4  10   7        0.33      123.46    132.66 o
   5  10   7       94.08      109.27    120.05 o
   6  10   7       70.40      -19.24    111.09 o
   7  10   7       22.04      -86.88    111.24 o
   8  10   7     1429.47     1689.42    231.48 o
   9  10   7      139.05      109.23    188.74 o
  10  10   7      133.74      125.83    246.38 o
 -10  11   7     3248.89     3415.40    312.97 o
  -9  11   7     3195.58     3358.99    267.15 o
  -8  11   7     5406.42     5472.93    320.66 o
  -7  11   7     4079.46     4089.28    278.53 o
  -6  11   7     6786.33     6473.01    335.87 o
  -5  11   7     6425.80     6354.64    302.89 o
  -4  11   7     6734.67     7072.97    479.83 o
  -3  11   7     5984.51     6091.72    327.36 o
  -2  11   7     8684.85     8011.88    376.49 o
  -1  11   7     4850.17     5155.31    278.05 o
   0  11   7     7536.78     7423.44    316.26 o
   1  11   7     6760.79     6921.30    258.84 o
   2  11   7     1633.66     1674.77    132.27 o
   3  11   7     5462.86     5810.10    289.17 o
   4  11   7     2988.36     2646.07    242.29 o
   5  11   7     1547.58     1728.20    227.29 o
   6  11   7     3248.27     3026.50    222.42 o
   7  11   7     3116.14     3421.66    296.25 o
   8  11   7     1546.44     1305.46    234.34 o
   9  11   7     3003.77     3499.30    383.68 o
  -9  12   7      808.72      558.88    210.51 o
  -8  12   7      497.00      327.27    201.73 o
  -7  12   7      307.03      210.07    146.03 o
  -6  12   7       37.67       82.89    133.98 o
  -5  12   7      269.21      242.65    125.07 o
  -4  12   7       71.03     -106.03    121.40 o
  -3  12   7       47.71       95.45    139.44 o
  -2  12   7        7.63     -182.32    140.42 o
  -1  12   7       59.63      -23.92     92.36 o
   0  12   7        0.44       25.46     98.23 o
   1  12   7     1722.34     1523.78    170.88 o
   2  12   7      335.32      283.07    130.02 o
   3  12   7      436.79      394.00    171.36 o
   4  12   7     1004.18     1073.06    195.28 o
   5  12   7      746.34      756.37    197.31 o
   6  12   7        0.42     -281.45    168.96 o
   7  12   7      283.61      101.46    190.38 o
   8  12   7       34.60      109.10    200.26 o
   9  12   7      133.28      118.17    231.88 o
  -8  13   7     1458.27     1774.98    310.21 o
  -7  13   7      623.56      748.43    206.80 o
  -6  13   7      807.71      892.80    203.82 o
  -5  13   7      409.13      521.26    155.65 o
  -4  13   7     1801.69     2064.26    217.10 o
  -3  13   7     3888.71     4503.89    368.96 o
  -2  13   7     5524.23     5833.09    335.90 o
  -1  13   7     3025.09     3438.29    268.71 o
   0  13   7     4615.96     4748.43    388.85 o
   1  13   7     5564.88     5945.21    387.18 o
   2  13   7     4236.35     4235.16    291.50 o
   3  13   7     2308.22     2573.10    249.38 o
   4  13   7     2375.48     2211.93    266.00 o
   5  13   7     1480.86     1281.07    245.82 o
   6  13   7      767.00      562.45    228.74 o
   7  13   7     1769.61     1785.33    295.78 o
   8  13   7      775.33      727.26    305.59 o
  -7  14   7        6.06      -15.73    213.54 o
  -6  14   7        5.30      -21.37    196.16 o
  -5  14   7        2.56       -2.16    180.99 o
  -4  14   7       35.02       13.57    164.58 o
  -3  14   7       40.38       51.30    190.85 o
  -2  14   7      155.91      169.37    200.63 o
  -1  14   7       39.42     -147.88    171.14 o
   0  14   7      165.06      134.09    171.20 o
   1  14   7      259.48      301.27    182.59 o
   2  14   7      951.85      978.87    182.75 o
   3  14   7      177.42      238.27    166.38 o
   4  14   7      719.11      174.29    198.95 o
   5  14   7      611.42      438.32    227.82 o
   6  14   7     1014.98      677.27    255.32 o
   7  14   7       17.98     -216.88    238.99 o
  -6  15   7     1853.75     1412.16    277.34 o
  -5  15   7     1858.89     1915.11    333.94 o
  -4  15   7     3041.35     3082.55    305.74 o
  -3  15   7     3984.73     4785.07    428.67 o
  -2  15   7     4359.47     4450.91    420.00 o
  -1  15   7     4465.69     4493.45    479.64 o
   0  15   7     2944.14     3037.30    346.19 o
   1  15   7     3644.41     3311.30    316.32 o
   2  15   7     3972.74     4658.95    382.08 o
   3  15   7     3921.05     3922.07    311.28 o
   4  15   7     4193.18     4258.97    364.86 o
   5  15   7     3313.40     3715.60    462.43 o
   6  15   7     1828.25     1538.16    310.34 o
  -5  16   7      120.08      139.76    223.66 o
  -4  16   7      740.46      810.40    234.16 o
  -3  16   7      534.80      599.86    216.08 o
  -2  16   7      333.05      637.44    260.05 o
  -1  16   7        4.12      205.78    256.89 o
   0  16   7        2.58     -174.98    252.29 o
   1  16   7      273.21      425.67    247.76 o
   2  16   7      610.92      682.15    239.98 o
   3  16   7      239.25      348.52    265.23 o
   4  16   7      148.00     -196.70    279.86 o
  -3  17   7     2231.75     2915.87    322.91 o
  -2  17   7     1541.68     1924.26    321.01 o
  -1  17   7     1764.58     1813.60    365.07 o
   0  17   7     2203.04     1837.86    490.80 o
   1  17   7     1151.83     1013.61    369.09 o
   2  17   7     1768.70     2590.51    586.03 o
 -12   0   8      156.86      354.35    518.02 o
 -11   0   8      470.74      506.66    164.22 o
 -10   0   8     3410.31     3567.29    259.33 o
  -9   0   8     3663.33     4033.93    291.65 o
  -8   0   8     6874.41     6792.42    466.30 o
  -7   0   8     4859.87     4945.64    257.61 o
  -6   0   8     1853.73     1905.02    153.19 o
  -5   0   8    10926.06    10309.62    535.12 o
  -4   0   8    21220.03    21244.04   2242.80 o
  -3   0   8     9725.29     7709.45    795.83 o
  -2   0   8    13585.74    16794.36    863.06 o
  -1   0   8     7537.64     7835.84    439.40 o
   0   0   8    17069.80    18574.08    494.32 o
   1   0   8    13121.96    13811.40    404.45 o
   2   0   8      592.39      522.25    108.21 o
   3   0   8     6761.63     7035.79    550.12 o
   4   0   8     6081.49     6661.68    371.01 o
   5   0   8    23774.75    22068.08    796.92 o
   6   0   8    10496.58    10811.49    466.32 o
   7   0   8     6382.82     6399.62    406.24 o
   8   0   8     6297.62     6390.91    426.69 o
   9   0   8     3961.84     4220.62    760.85 o
  10   0   8     1780.86     1498.60    272.48 o
  11   0   8     1858.63     1770.14    280.82 o
  12   0   8      386.51      199.72    287.48 o
 -12   1   8        2.19      -47.40    211.46 o
 -11   1   8      161.96      352.01    159.89 o
 -10   1   8       82.92       48.83    101.96 o
  -9   1   8        4.74       25.35     74.40 o
  -8   1   8      229.92      225.85     70.27 o
  -7   1   8      233.73      198.50     58.89 o
  -6   1   8       28.46       30.17     38.14 o
  -5   1   8     1140.71     1195.48     67.29 o
  -4   1   8     1360.96     2468.53    324.12 o
  -3   1   8      320.72      804.52    260.45 o
  -2   1   8      239.66     1573.25    224.01 o
  -1   1   8     1856.49     1971.75    138.96 o
   0   1   8       60.65       36.28     60.58 o
   1   1   8        0.18       72.47     35.69 o
   2   1   8       19.89      102.57     52.92 o
   3   1   8     1467.13     1635.89     95.77 o
   4   1   8       63.25      217.56     51.64 o
   5   1   8      207.85       45.22     45.56 o
   6   1   8       36.27      -37.04     72.80 o
   7   1   8       41.26      358.00    228.31 o
   8   1   8     1094.42     1060.11    142.73 o
   9   1   8       50.46      -77.78    109.14 o
  10   1   8      637.32      331.06    144.69 o
  11   1   8      434.91      293.47    163.93 o
  12   1   8      280.27       50.83    204.88 o
 -12   2   8     1819.74     1694.21    212.08 o
 -11   2   8     3921.17     4415.61    276.25 o
 -10   2   8     4035.90     3853.84    221.26 o
  -9   2   8     2991.68     3039.30    172.34 o
  -8   2   8     6425.60     6474.51    230.73 o
  -7   2   8    15107.38    14972.32    363.33 o
  -6   2   8    12450.48    12571.48    287.59 o
  -5   2   8    22284.74    22138.55    532.62 o
  -4   2   8    22303.15    23910.26    804.11 o
  -3   2   8     5947.76     5969.86    458.21 o
  -2   2   8    16431.41    17511.21    489.79 o
  -1   2   8    37977.48    40346.58    804.29 o
   0   2   8     2107.26     2393.67    113.43 o
   1   2   8     9799.58    10400.87    261.11 o
   2   2   8    14051.92    14467.95    303.24 o
   3   2   8     7729.37     7875.78    503.02 o
   4   2   8     7148.18     7109.72    206.02 o
   5   2   8    19598.36    18266.49    404.72 o
   6   2   8     5989.68     5696.12    224.84 o
   7   2   8     6141.40     6075.62    276.20 o
   8   2   8     5443.90     5812.40    282.08 o
   9   2   8     1870.67     1954.29    186.55 o
  10   2   8     5088.33     4953.31    286.99 o
  11   2   8     2707.50     2565.28    425.15 o
  12   2   8     1941.77     1876.65    412.69 o
 -12   3   8       79.93      -59.06    144.26 o
 -11   3   8       39.16      -95.40    111.38 o
 -10   3   8      742.32     1119.06    147.26 o
  -9   3   8      202.37      119.24     81.69 o
  -8   3   8       15.85      104.64     66.44 o
  -7   3   8       24.04       45.19     50.60 o
  -6   3   8     2412.09     2535.37    116.82 o
  -5   3   8      891.58      868.83     53.35 o
  -4   3   8     3170.52     3942.91    236.11 o
  -3   3   8     7267.77     7069.45    235.12 o
  -2   3   8     3562.08     4424.13    206.05 o
  -1   3   8     1100.55     1351.92     80.71 o
   0   3   8      297.39      380.32     41.61 o
   1   3   8     1378.72     1438.00     68.17 o
   2   3   8     1072.98     1168.78    100.98 o
   3   3   8     5828.40     6119.14    197.96 o
   4   3   8      118.98       93.37     43.60 o
   5   3   8     1090.90     1055.18     74.67 o
   6   3   8       85.71      173.64     79.70 o
   7   3   8       24.13      107.71     92.93 o
   8   3   8      618.58      497.29    128.26 o
   9   3   8       17.30       37.75    119.39 o
  10   3   8      480.44      377.07    160.75 o
  11   3   8       68.34     -109.09    189.25 o
  12   3   8        4.44       39.95    203.55 o
 -12   4   8     5194.45     4106.45    481.56 o
 -11   4   8     6283.28     7116.74    423.40 o
 -10   4   8     4688.62     4337.38    239.45 o
  -9   4   8     3570.38     3720.10    190.10 o
  -8   4   8     5557.85     5307.98    218.93 o
  -7   4   8     4264.21     3989.70    155.56 o
  -6   4   8     2731.62     2815.69    119.11 o
  -5   4   8     5864.25     5797.61    215.78 o
  -4   4   8     3309.12     3309.55    171.90 o
  -3   4   8    30524.45    31446.22    841.19 o
  -2   4   8    20603.03    20610.60    666.19 o
  -1   4   8    18341.94    17798.17    357.81 o
   0   4   8    16744.82    17249.30    363.21 o
   1   4   8    37103.48    36554.25    805.23 o
   2   4   8    19310.39    20252.80    423.39 o
   3   4   8    16833.95    16038.22    357.59 o
   4   4   8    18706.27    18827.26    521.70 o
   5   4   8     5420.51     4551.71    156.57 o
   6   4   8     5525.77     5358.68    204.71 o
   7   4   8     2931.38     2550.15    193.94 o
   8   4   8     6161.92     6682.19    314.26 o
   9   4   8     3886.24     3710.31    309.92 o
  10   4   8     2414.55     2652.26    372.09 o
  11   4   8     2467.53     2422.68    263.95 o
  12   4   8     2497.09     3067.01    413.90 o
 -12   5   8        9.13     -415.20    212.02 o
 -11   5   8       34.62     -129.16    149.43 o
 -10   5   8       82.28       -4.74     95.00 o
  -9   5   8      543.01      491.12    106.45 o
  -8   5   8      518.50      611.66    109.71 o
  -7   5   8        1.65       -4.42     54.22 o
  -6   5   8       58.98       79.01     55.38 o
  -5   5   8      334.59      417.22     48.49 o
  -4   5   8     3640.57     3625.32    195.63 o
  -3   5   8      501.13      383.89     60.44 o
  -2   5   8      239.74      -22.57     83.71 o
  -1   5   8      245.41      235.25     60.57 o
   0   5   8     3875.52     3719.13    132.90 o
   1   5   8      241.48      216.53     45.11 o
   2   5   8     1520.90     1672.27    115.64 o
   3   5   8     1183.14     1118.48     78.75 o
   4   5   8      852.83      812.63     64.34 o
   5   5   8     1881.76     1862.18    100.26 o
   6   5   8      888.05      808.75     92.53 o
   7   5   8      446.90      293.31    127.14 o
   8   5   8      264.60      377.18    122.01 o
   9   5   8      992.16      989.15    188.34 o
  10   5   8      605.24      726.36    176.20 o
  11   5   8       57.11     -111.24    195.76 o
 -12   6   8      888.65      687.54    207.43 o
 -11   6   8     1475.51     1473.85    210.47 o
 -10   6   8     2280.68     2333.16    184.65 o
  -9   6   8     7163.54     7656.68    397.98 o
  -8   6   8      716.14      813.25     92.71 o
  -7   6   8     1851.68     1948.33    122.89 o
  -6   6   8     4405.20     4194.46    161.57 o
  -5   6   8     2686.28     2824.24    147.32 o
  -4   6   8     3188.65     3478.29    137.69 o
  -3   6   8     7732.25     7342.73    225.56 o
  -2   6   8     6099.62     6162.39    216.49 o
  -1   6   8     4124.17     4150.30    218.94 o
   0   6   8    20760.71    22129.38    615.63 o
   1   6   8    10330.76    10691.35    269.28 o
   2   6   8     8296.54     9095.53    222.44 o
   3   6   8    12515.03    12177.68    334.35 o
   4   6   8     9294.28     8749.23    211.29 o
   5   6   8     1984.97     1947.71    111.43 o
   6   6   8     3978.10     4405.37    205.86 o
   7   6   8     3211.30     3291.94    190.01 o
   8   6   8     1218.55     1472.85    152.44 o
   9   6   8     2392.88     2504.50    193.79 o
  10   6   8     3486.84     3684.22    427.75 o
  11   6   8      897.30      628.33    277.77 o
 -11   7   8        4.77     -103.86    125.38 o
 -10   7   8      521.79      514.34    151.20 o
  -9   7   8      509.08      493.55    100.06 o
  -8   7   8       34.50      -39.09     76.42 o
  -7   7   8     1132.42     1174.53    121.24 o
  -6   7   8     2416.68     2578.93    136.55 o
  -5   7   8      334.52      244.49    104.14 o
  -4   7   8       50.51      -33.57     61.64 o
  -3   7   8      110.29      110.02     61.96 o
  -2   7   8      812.16      821.02     79.47 o
  -1   7   8      700.86      887.17    107.91 o
   0   7   8     1570.51     1671.86     87.03 o
   1   7   8     1270.62     1442.88     71.82 o
   2   7   8     1505.31     1376.55     72.51 o
   3   7   8      779.35      835.73     72.13 o
   4   7   8      690.46      535.04     64.18 o
   5   7   8     4690.71     4689.21    200.25 o
   6   7   8      558.32      571.49    109.08 o
   7   7   8       26.54       46.82     74.89 o
   8   7   8        1.11      109.96     84.64 o
   9   7   8       47.02      114.19     92.41 o
  10   7   8      314.11      462.72    252.97 o
  11   7   8        4.31      -66.83    196.47 o
 -11   8   8      768.44      585.80    168.63 o
 -10   8   8     1553.96     1487.79    201.03 o
  -9   8   8     1351.42     1488.56    139.82 o
  -8   8   8     3932.96     4482.96    261.59 o
  -7   8   8     6929.99     6377.38    254.08 o
  -6   8   8    11569.26    11113.18    352.32 o
  -5   8   8    15319.21    14772.54    428.17 o
  -4   8   8     8512.34     8083.88    295.10 o
  -3   8   8    11165.11    11043.52    323.45 o
  -2   8   8     7595.03     8076.81    259.29 o
  -1   8   8     8416.15     8524.19    249.07 o
   0   8   8     4816.20     5026.88    158.45 o
   1   8   8     2232.30     2545.32    111.00 o
   2   8   8     3675.89     3785.68    128.52 o
   3   8   8     2725.76     2941.41    154.69 o
   4   8   8     9652.88     9139.17    297.01 o
   5   8   8     3779.80     3443.35    190.28 o
   6   8   8    10429.83    10664.43    354.71 o
   7   8   8     6750.56     6851.35    308.49 o
   8   8   8     6336.44     7194.66    329.81 o
   9   8   8     2956.18     2879.45    270.72 o
  10   8   8     2508.33     2765.99    308.79 o
 -11   9   8      253.23       50.76    224.39 o
 -10   9   8        6.47      -87.59    128.59 o
  -9   9   8        6.59      -89.41    131.63 o
  -8   9   8       35.16      -98.69    118.03 o
  -7   9   8      272.22      174.79    122.70 o
  -6   9   8       88.78      161.01    149.91 o
  -5   9   8      668.20      772.40    116.44 o
  -4   9   8     1074.30     1194.13    134.73 o
  -3   9   8      924.30      734.74    109.48 o
  -2   9   8       12.88       81.25     61.45 o
  -1   9   8     3647.65     3507.23    165.23 o
   0   9   8     2562.58     2432.25    113.20 o
   1   9   8       42.14       21.62     46.44 o
   2   9   8      643.02      580.57     77.31 o
   3   9   8      158.69      160.72     86.20 o
   4   9   8      904.43     1049.14    128.55 o
   5   9   8      131.10      191.26     99.37 o
   6   9   8      395.73      333.48    110.21 o
   7   9   8        6.53     -125.97     97.40 o
   8   9   8      128.28      198.28    103.10 o
   9   9   8      264.76      558.73    197.08 o
  10   9   8       26.81      205.45    242.00 o
 -10  10   8     3096.31     3200.72    235.24 o
  -9  10   8     3518.36     3516.92    260.47 o
  -8  10   8     3592.91     3523.75    273.53 o
  -7  10   8     5237.61     5066.85    292.18 o
  -6  10   8    10918.20    10582.60    432.32 o
  -5  10   8    11533.60    11184.81    446.40 o
  -4  10   8     4815.74     5186.44    317.96 o
  -3  10   8     4429.02     4494.57    263.35 o
  -2  10   8    10726.41    11433.75    445.22 o
  -1  10   8    10153.99     9769.84    381.37 o
   0  10   8     6410.75     7086.01    263.21 o
   1  10   8     5418.50     5716.77    203.50 o
   2  10   8    10823.26    10723.12    310.80 o
   3  10   8     8443.30     8877.42    387.78 o
   4  10   8    13690.70    13642.34    577.50 o
   5  10   8     6505.49     6644.86    313.29 o
   6  10   8     5804.17     5915.82    294.18 o
   7  10   8     6252.87     6485.00    320.50 o
   8  10   8     5272.15     5448.29    366.24 o
   9  10   8     2544.64     2561.61    280.72 o
  10  10   8     2216.93     2709.13    437.23 o
 -10  11   8      279.44      293.11    185.47 o
  -9  11   8      522.10      538.49    172.46 o
  -8  11   8     1265.73     1080.96    183.15 o
  -7  11   8      314.23      248.57    141.58 o
  -6  11   8     1263.69     1022.99    174.92 o
  -5  11   8      985.00     1094.25    200.74 o
  -4  11   8       22.68       32.79    139.37 o
  -3  11   8       59.78       74.80    136.19 o
  -2  11   8      217.10      290.11    130.14 o
  -1  11   8       32.50      -39.56     81.64 o
   0  11   8       40.10      -54.44     85.36 o
   1  11   8     3021.45     3216.08    200.07 o
   2  11   8      553.19      343.55    115.72 o
   3  11   8     1197.59     1004.96    162.86 o
   4  11   8     2243.26     2291.31    229.14 o
   5  11   8     1045.27      875.51    191.99 o
   6  11   8       32.80      238.77    243.30 o
   7  11   8       18.69     -164.60    170.68 o
   8  11   8      133.06      -28.61    185.37 o
   9  11   8      152.39      193.00    214.99 o
  -9  12   8     1504.24     1846.18    258.04 o
  -8  12   8     1346.98     1157.80    227.04 o
  -7  12   8     2427.98     2511.17    234.04 o
  -6  12   8     1115.95      974.11    172.74 o
  -5  12   8      788.40      656.18    150.43 o
  -4  12   8     2289.19     2663.83    260.19 o
  -3  12   8     2283.78     2090.35    231.78 o
  -2  12   8     1751.25     1872.28    198.65 o
  -1  12   8     7467.13     7614.01    374.86 o
   0  12   8     8005.31     7612.70    405.89 o
   1  12   8     5268.06     5707.41    319.26 o
   2  12   8     4817.47     4789.43    303.27 o
   3  12   8     1889.27     1870.43    213.70 o
   4  12   8     2847.35     2691.61    281.42 o
   5  12   8     1969.31     2194.79    249.40 o
   6  12   8     1358.66     1035.62    240.28 o
   7  12   8     1679.43     1673.50    271.58 o
   8  12   8     1788.27     2026.10    291.61 o
  -8  13   8        0.53     -250.89    176.63 o
  -7  13   8       99.61       55.93    177.32 o
  -6  13   8       52.69       69.72    161.54 o
  -5  13   8        0.29       88.02    151.21 o
  -4  13   8       10.34      -92.10    161.43 o
  -3  13   8       63.88       92.54    155.87 o
  -2  13   8       26.69      -69.93    153.90 o
  -1  13   8      196.10      123.62    136.29 o
   0  13   8        2.19      231.50    167.33 o
   1  13   8       28.66      -59.25    142.79 o
   2  13   8      296.79      350.44    155.31 o
   3  13   8      180.07      147.42    155.74 o
   4  13   8     1068.21      947.68    249.88 o
   5  13   8        2.51     -179.28    196.18 o
   6  13   8       24.82     -145.82    210.64 o
   7  13   8       56.39       55.09    230.93 o
   8  13   8       35.93      -68.77    226.75 o
  -7  14   8     1449.04     1850.51    298.66 o
  -6  14   8     1165.56     1279.34    254.46 o
  -5  14   8     1506.12     1570.74    246.30 o
  -4  14   8      965.08     1085.61    184.22 o
  -3  14   8     3387.65     3671.66    369.26 o
  -2  14   8     2762.17     2957.81    337.62 o
  -1  14   8     2446.04     2524.30    375.35 o
   0  14   8     2589.45     2392.40    334.45 o
   1  14   8     4077.54     3899.49    333.25 o
   2  14   8     4188.77     4159.98    367.68 o
   3  14   8     5592.24     6104.35    383.77 o
   4  14   8     1560.89     1313.42    249.20 o
   5  14   8     1122.69      728.90    246.66 o
   6  14   8     1068.19     1313.04    284.91 o
   7  14   8      712.10      652.19    267.45 o
  -6  15   8       61.09      -85.50    226.39 o
  -5  15   8       13.36      136.59    200.38 o
  -4  15   8       59.56      192.25    192.27 o
  -3  15   8        1.40     -200.25    200.56 o
  -2  15   8       50.10      229.82    212.71 o
  -1  15   8        6.78      -40.07    190.07 o
   0  15   8      185.91      -93.29    219.26 o
   1  15   8      248.56      354.53    202.90 o
   2  15   8     1594.13     1947.56    279.24 o
   3  15   8      439.90      206.18    223.05 o
   4  15   8      593.60      275.20    290.11 o
   5  15   8     1544.77      634.80    269.43 o
   6  15   8      831.29      863.85    284.44 o
  -5  16   8     4293.90     4850.44    545.05 o
  -4  16   8     3543.33     4162.91    469.08 o
  -3  16   8     4209.99     4733.49    497.34 o
  -2  16   8     2205.25     2017.53    341.97 o
  -1  16   8     4371.28     4638.46    494.73 o
   0  16   8     3079.75     2603.95    349.48 o
   1  16   8     2089.81     2186.63    327.60 o
   2  16   8     2676.83     2803.30    371.72 o
   3  16   8     2638.59     2576.77    367.46 o
   4  16   8     2490.73     1984.12    378.85 o
  -2  17   8       62.40      300.14    330.40 o
  -1  17   8        0.05      269.49    235.18 o
   0  17   8      114.71      -71.12    309.52 o
   1  17   8        1.83     -205.07    276.52 o
 -12   1   9      743.71      826.66    211.48 o
 -11   1   9      980.50      805.53    148.49 o
 -10   1   9     1699.81     1958.02    156.66 o
  -9   1   9     5249.10     5310.96    222.19 o
  -8   1   9     1461.68     1610.43    121.98 o
  -7   1   9     6405.18     6454.98    228.68 o
  -6   1   9     9297.33     9683.58    277.94 o
  -5   1   9    14720.68    15038.94    499.62 o
  -4   1   9     9911.46    10149.34    920.27 o
  -3   1   9    14624.04    14369.78    510.55 o
  -2   1   9    10057.70    10532.03    394.06 o
  -1   1   9    11159.59    11888.72    292.42 o
   0   1   9     4036.77     4398.73    158.60 o
   1   1   9     1910.77     2066.53     87.05 o
   2   1   9     3426.30     3127.54    133.94 o
   3   1   9     5489.95     6026.55    408.53 o
   4   1   9     8764.28     8997.36    263.86 o
   5   1   9     3955.73     3973.05    147.78 o
   6   1   9     6012.13     6091.79    206.38 o
   7   1   9     4822.62     5822.69    273.27 o
   8   1   9     5830.22     5728.27    283.02 o
   9   1   9     3333.14     3198.56    224.31 o
  10   1   9     3511.82     3693.48    330.42 o
  11   1   9     1839.70     1744.01    294.80 o
  12   1   9      994.67      924.51    302.42 o
 -12   2   9        6.43      -59.73    134.88 o
 -11   2   9       89.38       16.14    112.33 o
 -10   2   9        2.66       -6.17    103.78 o
  -9   2   9      205.13      349.53     78.48 o
  -8   2   9     1728.87     1886.41    118.92 o
  -7   2   9      447.78      349.02     60.92 o
  -6   2   9      284.08      172.20     57.31 o
  -5   2   9      111.86       42.15     73.51 o
  -4   2   9     2511.59     3308.82    254.47 o
  -3   2   9      398.22      687.37    460.14 o
  -2   2   9       67.54      161.78     31.48 o
  -1   2   9      637.52      487.38     58.52 o
   0   2   9     1453.46     1384.21     64.79 o
   2   2   9       44.42       57.12     63.76 o
   3   2   9      154.54      146.44     42.56 o
   4   2   9      155.45      211.23     58.70 o
   5   2   9      206.65      184.60     51.22 o
   6   2   9     1130.50     1167.67    114.51 o
   7   2   9      869.53      844.99    127.86 o
   8   2   9     2569.06     2412.69    193.35 o
   9   2   9      727.81      656.86    144.58 o
  10   2   9     1829.82     1574.46    223.00 o
  11   2   9      642.32      324.81    172.90 o
  12   2   9      789.38      456.53    239.07 o
 -12   3   9     3297.57     3637.73    286.81 o
 -11   3   9     5552.23     5616.26    406.33 o
 -10   3   9     7721.70     8131.60    332.82 o
  -9   3   9     6795.21     6502.50    259.35 o
  -8   3   9     7596.03     7730.27    257.72 o
  -7   3   9    24513.16    24505.99    552.94 o
  -6   3   9     8479.69     8350.34    236.17 o
  -5   3   9    20886.46    21766.46    554.91 o
  -4   3   9    13254.25    13540.04    443.42 o
  -3   3   9    18049.66    18628.59    515.43 o
  -2   3   9    10099.54     9982.63    268.92 o
  -1   3   9    32566.78    34432.50    624.28 o
   0   3   9    24532.74    24093.62    445.82 o
   1   3   9    21264.14    21921.43    459.57 o
   2   3   9    38508.68    39516.60    792.14 o
   3   3   9    16919.04    17671.24    396.83 o
   4   3   9     9936.90     8499.15    220.48 o
   5   3   9     6761.59     6324.31    190.73 o
   6   3   9     7368.36     6213.43    277.91 o
   7   3   9     3597.63     3917.30    251.37 o
   8   3   9     4731.96     4662.31    258.41 o
   9   3   9     3074.07     3276.26    231.85 o
  10   3   9     2066.81     2199.07    308.88 o
  11   3   9     2095.64     1946.90    297.34 o
  12   3   9     3112.21     3792.48    585.76 o
 -12   4   9      352.57      277.56    166.68 o
 -11   4   9        0.12     -130.84    108.21 o
 -10   4   9       30.32       42.13     91.77 o
  -9   4   9      216.15      182.02     76.07 o
  -8   4   9      129.50      124.16     68.05 o
  -7   4   9      417.10      466.01     67.03 o
  -6   4   9     3267.69     3400.63    161.78 o
  -5   4   9     1691.56     1695.80     95.18 o
  -4   4   9     3848.28     3893.36    206.46 o
  -3   4   9      192.50      377.32     82.78 o
  -2   4   9       40.47       58.85     62.75 o
  -1   4   9      141.89      287.46     88.87 o
   0   4   9      312.90      330.85     38.29 o
   1   4   9     5308.16     5061.30    254.99 o
   2   4   9     2876.67     2882.45    140.19 o
   3   4   9     3298.37     3519.36    121.42 o
   4   4   9      719.47      737.80     70.39 o
   5   4   9        5.14       33.43     41.97 o
   6   4   9      517.07      675.95    144.90 o
   7   4   9      772.37      769.13    134.07 o
   8   4   9        0.17     -129.31    100.58 o
   9   4   9      207.90       82.08    128.95 o
  10   4   9      108.35       46.08    147.67 o
  11   4   9       73.14       50.14    167.46 o
 -12   5   9     1125.65     1253.59    253.82 o
 -11   5   9     4113.70     4079.05    313.90 o
 -10   5   9     3134.36     3519.74    214.84 o
  -9   5   9     4181.11     3777.63    198.09 o
  -8   5   9     4145.17     4475.62    176.38 o
  -7   5   9     4220.90     4082.32    171.70 o
  -6   5   9     1801.16     2065.90    183.45 o
  -5   5   9     4069.90     4363.27    129.16 o
  -4   5   9     4648.30     4973.19    176.52 o
  -3   5   9    11271.76    12008.73    317.77 o
  -2   5   9     7722.88     7404.63    321.27 o
  -1   5   9    10391.57    10096.86    225.66 o
   0   5   9    17246.37    17596.66    368.37 o
   1   5   9    31331.78    33107.74    973.19 o
   2   5   9    13721.77    12797.04    383.09 o
   3   5   9    12095.63    12551.32    288.83 o
   4   5   9    12541.26    11312.54    277.74 o
   5   5   9     6389.08     6933.27    260.50 o
   6   5   9     3017.65     2579.82    155.55 o
   7   5   9     5507.76     5740.16    254.27 o
   8   5   9     1908.85     1900.44    182.37 o
   9   5   9     2455.71     2471.12    239.96 o
  10   5   9     4660.33     5140.60    624.90 o
  11   5   9     1736.69     2266.18    421.70 o
 -12   6   9        9.69     -240.42    170.82 o
 -11   6   9        1.40     -153.77    166.21 o
 -10   6   9       31.10       -1.75     92.33 o
  -9   6   9      307.59      473.52    104.40 o
  -8   6   9        1.04       -8.11     62.37 o
  -7   6   9       41.22      117.78     94.12 o
  -6   6   9      424.30      463.69     74.27 o
  -5   6   9       10.07       -2.04     44.57 o
  -4   6   9       25.02      -39.48     62.32 o
  -3   6   9     1331.44     1395.96     89.11 o
  -2   6   9      760.60      776.11     49.87 o
  -1   6   9     1515.04     1482.09     83.79 o
   0   6   9      147.10      156.03     54.34 o
   1   6   9     1121.88     1113.13     69.71 o
   2   6   9     1501.37     1593.36     95.66 o
   3   6   9       84.53        9.22     40.77 o
   4   6   9     1078.24     1026.98    107.45 o
   5   6   9      349.50      243.60     65.68 o
   6   6   9      345.08      316.30     85.18 o
   7   6   9      257.82      214.54     85.72 o
   8   6   9       18.86       30.45     79.81 o
   9   6   9       71.25      143.14     94.70 o
  10   6   9      284.02       57.85    202.75 o
  11   6   9      114.44     -160.28    291.24 o
 -11   7   9     1619.60     1595.33    199.85 o
 -10   7   9      714.72      821.29    172.49 o
  -9   7   9     1069.56      981.23    126.56 o
  -8   7   9     3092.62     3134.63    161.42 o
  -7   7   9     1568.45     1441.80    114.50 o
  -6   7   9     1227.67     1340.19    109.82 o
  -5   7   9     7734.57     8007.81    261.63 o
  -4   7   9     5428.16     5440.25    296.70 o
  -3   7   9     1522.26     1600.73    105.70 o
  -2   7   9     6769.60     6822.77    191.02 o
  -1   7   9     4007.15     4406.00    153.57 o
   0   7   9     1060.87     1107.03     99.29 o
   1   7   9     9189.93     9560.43    234.24 o
   2   7   9     6613.79     6413.66    193.01 o
   3   7   9      620.28      783.46     72.54 o
   4   7   9     4317.88     4689.94    166.15 o
   5   7   9     7750.03     7587.30    264.94 o
   6   7   9     4848.59     4949.32    235.73 o
   7   7   9     4566.41     4822.62    242.55 o
   8   7   9     4680.09     4963.09    428.88 o
   9   7   9     1303.85     1401.13    157.61 o
  10   7   9     1426.78     1605.69    283.37 o
  11   7   9     2683.84     3547.45    401.58 o
 -11   8   9        0.98      -96.57    131.76 o
 -10   8   9       23.36      -26.08    122.63 o
  -9   8   9        1.28      -87.90     76.00 o
  -8   8   9       50.20      -29.74     88.46 o
  -7   8   9      242.00      208.90    102.36 o
  -6   8   9     1924.72     1849.19    141.31 o
  -5   8   9       57.46      -40.23     82.13 o
  -4   8   9      629.77      636.44    100.54 o
  -3   8   9        4.07       31.98     64.97 o
  -2   8   9      817.60      856.56     81.34 o
  -1   8   9        0.86      109.89     87.07 o
   0   8   9      622.64      535.65     72.15 o
   1   8   9       15.27       33.06     53.37 o
   2   8   9       92.37       50.35     46.14 o
   3   8   9     3306.32     3460.82    168.86 o
   4   8   9     1562.75     1349.09    112.90 o
   5   8   9      141.00       94.85     87.83 o
   6   8   9      541.19      458.46     94.50 o
   7   8   9      173.05      131.21     90.93 o
   8   8   9       34.78      261.42    170.84 o
   9   8   9      117.85      368.84    239.76 o
  10   8   9      149.69       46.41    222.62 o
 -10   9   9      649.52      644.22    146.05 o
  -9   9   9     3642.55     3721.35    252.75 o
  -8   9   9     4652.63     4315.46    262.32 o
  -7   9   9     3859.50     3648.27    349.87 o
  -6   9   9     6367.68     6104.67    301.40 o
  -5   9   9     9308.01     9487.70    336.60 o
  -4   9   9     8342.50     8048.84    328.34 o
  -3   9   9     7077.19     7136.68    293.89 o
  -2   9   9    10860.91    10746.64    344.76 o
  -1   9   9     8667.64     9233.54    297.62 o
   0   9   9     7733.90     7816.12    229.20 o
   1   9   9     3235.74     3789.23    169.35 o
   2   9   9     8903.67     9383.30    288.50 o
   3   9   9     7297.99     7133.94    268.53 o
   4   9   9    12682.87    13230.15    407.64 o
   5   9   9    11124.06    11153.58    392.77 o
   6   9   9     7294.62     8390.11    480.65 o
   7   9   9     5743.02     5637.66    337.88 o
   8   9   9     8285.26     8601.28    426.44 o
   9   9   9     4675.26     5205.10    565.73 o
  10   9   9     2425.49     2518.64    312.55 o
 -10  10   9      126.22       71.45    125.13 o
  -9  10   9       41.40      -78.26    136.29 o
  -8  10   9      701.76      763.18    157.87 o
  -7  10   9      274.13      280.83    143.61 o
  -6  10   9      665.55      502.68    138.26 o
  -5  10   9      157.48      123.95    110.15 o
  -4  10   9        8.49      -97.75    125.67 o
  -3  10   9      152.96       62.04    115.81 o
  -2  10   9        1.48     -131.69    102.18 o
  -1  10   9      663.91      709.69    141.15 o
   0  10   9       78.84      103.58     83.90 o
   1  10   9      811.08      657.36    101.15 o
   2  10   9      647.20      625.34    146.45 o
   3  10   9     1021.51      888.09    146.27 o
   4  10   9      380.63      419.04    144.97 o
   5  10   9      258.29       50.02    112.87 o
   6  10   9       73.05     -111.22    110.12 o
   7  10   9       74.29       32.80    117.48 o
   8  10   9        0.42      -71.84    179.40 o
   9  10   9      358.72      485.74    226.07 o
  -9  11   9     4336.52     4572.80    306.45 o
  -8  11   9     2653.72     2522.77    251.08 o
  -7  11   9     2135.18     2217.35    211.90 o
  -6  11   9     3864.01     4177.75    294.08 o
  -5  11   9     3630.10     3720.14    325.71 o
  -4  11   9    10231.32    10687.68    503.60 o
  -3  11   9     8722.93     8575.16    431.87 o
  -2  11   9     6640.50     6628.15    335.83 o
  -1  11   9     5001.31     4691.78    277.51 o
   0  11   9    14129.18    13618.77    453.19 o
   1  11   9     3771.71     3750.65    222.35 o
   2  11   9     4172.91     4650.78    261.02 o
   3  11   9     4438.00     4289.22    288.91 o
   4  11   9     3945.78     4311.47    379.42 o
   5  11   9     6132.66     6375.77    380.90 o
   6  11   9     6698.50     7015.04    342.02 o
   7  11   9     2301.94     1934.49    269.39 o
   8  11   9     1816.22     2359.67    300.95 o
   9  11   9     3857.66     4081.46    465.32 o
  -9  12   9      127.42       -5.81    185.62 o
  -8  12   9      332.51      228.64    161.19 o
  -7  12   9      679.15      618.92    162.76 o
  -6  12   9      839.45      611.38    156.90 o
  -5  12   9       25.81      -62.98    117.58 o
  -4  12   9        3.43       79.49    146.44 o
  -3  12   9       25.67       -0.39    141.52 o
  -2  12   9        0.07     -121.26    137.21 o
  -1  12   9        0.02      -38.42    111.58 o
   0  12   9        0.49      -73.85    112.93 o
   1  12   9       50.94        7.64    100.56 o
   2  12   9        1.48       32.13    131.59 o
   3  12   9      926.14      988.70    203.95 o
   4  12   9      328.20      409.17    194.02 o
   5  12   9      829.35      694.21    220.60 o
   6  12   9     1048.08      763.15    226.50 o
   7  12   9      377.04      305.25    218.66 o
   8  12   9        6.84      524.09    226.79 o
  -8  13   9      893.60     1082.47    229.20 o
  -7  13   9     1067.91     1150.09    219.39 o
  -6  13   9     1230.01     1091.05    205.78 o
  -5  13   9      147.11      388.78    160.44 o
  -4  13   9      597.14      786.97    206.30 o
  -3  13   9     1376.03     1586.13    221.08 o
  -2  13   9     1953.98     1722.87    222.16 o
  -1  13   9     1907.26     1999.09    324.18 o
   0  13   9     5191.02     5361.11    375.11 o
   1  13   9     5241.05     5040.76    337.86 o
   2  13   9     5329.58     5632.61    343.88 o
   3  13   9     4343.49     3630.52    309.53 o
   4  13   9     2039.25     2175.76    272.92 o
   5  13   9     1933.97     1557.22    265.28 o
   6  13   9     1762.07     1659.69    282.06 o
   7  13   9      850.82      593.01    252.83 o
  -7  14   9      535.52      380.01    237.73 o
  -6  14   9      443.16      486.30    202.47 o
  -5  14   9       63.60       21.00    152.93 o
  -4  14   9       31.18       27.39    183.37 o
  -3  14   9       22.51      -88.20    163.25 o
  -2  14   9        0.48       75.21    173.46 o
  -1  14   9        5.74       -6.25    197.63 o
   0  14   9       44.51       35.84    193.02 o
   1  14   9       64.60       33.82    168.29 o
   2  14   9      559.60      702.23    234.71 o
   3  14   9      471.33      381.06    265.64 o
   4  14   9     1268.71     1160.33    247.55 o
   5  14   9      517.80      213.90    228.20 o
   6  14   9      206.95       85.98    233.16 o
  -6  15   9     1493.90     1293.74    331.20 o
  -5  15   9     1873.49     1967.03    333.57 o
  -4  15   9     2558.69     3403.83    349.34 o
  -3  15   9     3975.87     4568.09    464.42 o
  -2  15   9     3119.33     3105.73    397.24 o
  -1  15   9     1768.32      953.33    304.51 o
   0  15   9     3977.41     3835.60    388.97 o
   1  15   9     4675.31     4770.14    434.55 o
   2  15   9     2938.60     3109.97    376.03 o
   3  15   9     3492.96     3111.49    390.35 o
   4  15   9     3027.98     2944.20    517.95 o
   5  15   9     2327.47     2059.81    392.87 o
  -4  16   9       78.90      174.64    210.00 o
  -3  16   9       24.20      222.83    248.03 o
  -2  16   9        2.21      190.24    220.33 o
  -1  16   9      202.39      223.64    242.17 o
   0  16   9       27.05      -48.73    228.40 o
   1  16   9       48.71       48.04    229.88 o
   2  16   9      148.99      -33.72    242.62 o
   3  16   9       21.65     -128.67    321.21 o
   4  16   9       43.74     -580.61    290.30 o
  -1  17   9     2425.38     2567.12    342.96 o
   0  17   9     3069.02     2648.48    429.82 o
 -12   0  10      889.66      779.64    261.54 o
 -11   0  10      514.44      361.05    167.37 o
 -10   0  10      458.80      277.67    151.83 o
  -9   0  10      408.87      716.18    117.40 o
  -8   0  10     2909.38     2919.09    221.68 o
  -7   0  10      183.82      251.44    116.27 o
  -6   0  10     1995.25     2050.80    172.10 o
  -5   0  10     9584.94     9172.02   1208.22 o
  -4   0  10    11083.84     9969.62    995.52 o
  -3   0  10     8352.59     7474.65    426.33 o
  -2   0  10    12799.28    13870.13   1079.22 o
  -1   0  10     2983.57     3059.79    153.62 o
   0   0  10    11578.60    11621.56    343.30 o
   1   0  10     2606.37     2739.57    188.30 o
   2   0  10      521.93      653.98    138.04 o
   3   0  10      291.02      307.67     85.66 o
   4   0  10    21386.88    21996.76    753.54 o
   5   0  10     2612.90     2897.33    229.83 o
   6   0  10     4052.25     4300.24    270.99 o
   7   0  10     3079.86     3356.72    333.49 o
   8   0  10     3444.26     3487.94    337.09 o
   9   0  10     3330.97     2931.68    356.30 o
  10   0  10     4060.04     4327.95    462.28 o
  11   0  10      593.27      578.60    243.70 o
  12   0  10      274.29       -8.68    422.52 o
 -12   1  10       49.83     -313.43    156.71 o
 -11   1  10        2.32     -156.22    102.50 o
 -10   1  10      118.28      284.60     83.72 o
  -9   1  10        1.62        9.31     77.67 o
  -8   1  10       76.20      -76.95     78.42 o
  -7   1  10     2146.72     2025.01    165.17 o
  -6   1  10      397.97      770.13    206.44 o
  -5   1  10       11.64       17.50     84.14 o
  -4   1  10      814.69      751.76     96.89 o
  -3   1  10      375.32      388.31     69.74 o
  -2   1  10     1465.84     2015.35    123.04 o
  -1   1  10       12.51      -19.66     65.98 o
   0   1  10      509.04      457.95     45.99 o
   1   1  10     3955.02     4973.35    273.50 o
   2   1  10      197.43      286.17     65.88 o
   3   1  10       41.48       32.61     67.33 o
   4   1  10        9.85      -47.07     49.41 o
   5   1  10      118.41       74.21     59.30 o
   6   1  10       38.32      103.49     72.45 o
   7   1  10        1.62      171.52    102.77 o
   8   1  10     2238.02     2110.73    185.48 o
   9   1  10      741.03      547.13    145.77 o
  10   1  10      172.58       37.76    131.76 o
  11   1  10      494.43      368.18    165.95 o
 -12   2  10     1927.95     1995.44    299.80 o
 -11   2  10     3207.83     3549.41    246.42 o
 -10   2  10     2615.57     2604.52    188.09 o
  -9   2  10     6629.22     7409.72    270.00 o
  -8   2  10     7490.81     7309.13    278.39 o
  -7   2  10     5800.94     6247.15    225.70 o
  -6   2  10    15950.14    15489.60    443.40 o
  -5   2  10    10327.75    10642.01    352.85 o
  -4   2  10    13527.31    13031.74    509.66 o
  -3   2  10    12814.41    13678.67    416.57 o
  -2   2  10    25616.78    25316.87    648.36 o
  -1   2  10    19046.25    20361.08    435.94 o
   0   2  10    13751.08    14166.67    369.76 o
   1   2  10    12041.23    12024.55    286.17 o
   2   2  10    19254.57    20377.47    434.78 o
   3   2  10     4379.21     4355.12    162.93 o
   4   2  10     6542.86     6432.60    228.24 o
   5   2  10     4734.79     4442.10    171.44 o
   6   2  10     6701.42     6447.54    239.95 o
   7   2  10     8102.68     7885.54    350.72 o
   8   2  10    10101.56    10421.48    410.34 o
   9   2  10     1830.69     1668.96    203.51 o
  10   2  10     3477.12     3562.97    266.16 o
  11   2  10     3008.44     3153.36    308.61 o
 -12   3  10      114.38      105.82    176.07 o
 -11   3  10       36.25     -154.22    113.90 o
 -10   3  10      443.48      406.03    112.19 o
  -9   3  10      353.00      334.32     95.15 o
  -8   3  10     3079.09     3228.81    178.14 o
  -7   3  10       81.21       86.15     63.71 o
  -6   3  10       32.87       50.15     50.04 o
  -5   3  10     1834.09     1839.65     82.40 o
  -4   3  10      524.43      680.50     92.85 o
  -3   3  10       18.43      181.19    156.82 o
  -2   3  10      315.93      446.44     77.40 o
  -1   3  10     1281.24     1443.14     60.68 o
   0   3  10     5358.84     5303.47    183.26 o
   1   3  10     2794.79     2947.32    210.78 o
   2   3  10     1159.68     1430.96    134.88 o
   3   3  10      318.36      282.52     49.37 o
   4   3  10      343.80      274.99     56.21 o
   5   3  10       32.79      177.30    112.49 o
   6   3  10       51.16       88.68     81.06 o
   7   3  10       35.33       98.97    102.86 o
   8   3  10       36.19      -51.48    111.25 o
   9   3  10      589.69      430.59    146.67 o
  10   3  10       13.58     -163.79    142.80 o
  11   3  10       50.85     -142.35    185.72 o
 -12   4  10     3477.85     3694.39    333.92 o
 -11   4  10     3584.62     3583.46    311.89 o
 -10   4  10     8253.67     8276.90    336.89 o
  -9   4  10     6646.26     6898.16    249.15 o
  -8   4  10    10953.84    10534.04    323.00 o
  -7   4  10    14373.56    14908.59    415.30 o
  -6   4  10     4730.33     4264.20    142.20 o
  -5   4  10     5239.58     5151.73    166.03 o
  -4   4  10     9628.24     9573.14    281.38 o
  -3   4  10    11326.50    11929.97    339.41 o
  -2   4  10    13058.75    13042.96    270.81 o
  -1   4  10    12125.40    12136.45    270.60 o
   0   4  10    17499.87    17949.31    326.69 o
   1   4  10    31647.35    32752.45    774.27 o
   2   4  10    24056.01    23901.50    520.47 o
   3   4  10    17652.18    16707.09    365.57 o
   4   4  10    15965.62    15409.18    428.41 o
   5   4  10    22357.85    20331.39    479.50 o
   6   4  10    13044.70    12512.27    431.60 o
   7   4  10     5910.74     5449.74    277.71 o
   8   4  10     3535.70     3870.35    249.98 o
   9   4  10     3029.92     2835.76    253.52 o
  10   4  10     2188.57     2229.93    273.94 o
  11   4  10     3222.77     4066.52    352.90 o
 -12   5  10        0.21      -22.93    201.85 o
 -11   5  10      128.32       46.28    133.70 o
 -10   5  10      173.57       97.70     98.24 o
  -9   5  10       29.87       75.88     73.49 o
  -8   5  10      273.83      306.49     72.55 o
  -7   5  10      214.12      226.61     60.84 o
  -6   5  10      617.88      599.37     77.56 o
  -5   5  10      758.00      729.45     53.25 o
  -4   5  10      143.08      479.01    356.97 o
  -3   5  10      676.70     1018.17     94.50 o
  -2   5  10      584.75      611.55     46.15 o
  -1   5  10     2412.09     2336.74     86.58 o
   0   5  10     1323.17     1534.64     74.02 o
   1   5  10     4053.56     4485.91    135.82 o
   2   5  10     1456.24     1414.01     78.98 o
   3   5  10      795.74      757.13     63.66 o
   4   5  10      297.98      340.20     61.78 o
   5   5  10      184.65      164.99     65.51 o
   6   5  10      663.74      619.69    127.24 o
   7   5  10      758.41      734.70    110.09 o
   8   5  10      261.29      197.48     88.26 o
   9   5  10       17.38       16.77    134.95 o
  10   5  10      257.43      238.44    162.04 o
  11   5  10       98.02      172.36    185.50 o
 -11   6  10     1353.06     1343.41    180.70 o
 -10   6  10     3720.97     3973.05    226.12 o
  -9   6  10     2235.71     2475.88    162.38 o
  -8   6  10     2481.78     2517.90    134.79 o
  -7   6  10     3395.15     3677.57    185.46 o
  -6   6  10     3099.53     3195.49    149.12 o
  -5   6  10      441.86     1075.44    324.03 o
  -4   6  10     4672.15     4771.37    205.45 o
  -3   6  10     3600.45     4114.31    149.72 o
  -2   6  10     2089.12     2205.20     96.20 o
  -1   6  10    14514.18    14859.86    321.12 o
   0   6  10     4451.20     4495.85    131.67 o
   1   6  10     9176.33     9346.24    290.38 o
   2   6  10     6811.54     6381.59    191.66 o
   3   6  10     9840.58    10138.52    269.38 o
   4   6  10     1066.04     1070.49     88.48 o
   5   6  10     9226.03     8630.59    274.32 o
   6   6  10     2690.33     2897.26    188.89 o
   7   6  10     1570.70     1516.26    152.97 o
   8   6  10     1592.41     1777.03    166.82 o
   9   6  10     1409.72     1440.68    203.28 o
  10   6  10     1832.05     2069.51    244.80 o
  11   6  10     1422.68     1758.80    390.31 o
 -11   7  10      564.31      589.92    171.81 o
 -10   7  10       32.12        0.15     94.07 o
  -9   7  10        0.68     -111.20     73.20 o
  -8   7  10      711.69      632.14     97.67 o
  -7   7  10     1355.75     1485.28    117.88 o
  -6   7  10     1201.96     1212.06    125.73 o
  -5   7  10       39.25      178.72     84.22 o
  -4   7  10      156.89      160.64     65.72 o
  -3   7  10     1328.21     1334.38     84.16 o
  -2   7  10      144.29      162.81     38.45 o
  -1   7  10     2004.39     2183.14    110.36 o
   0   7  10     1490.79     1373.66     87.38 o
   1   7  10       11.96       44.10     47.69 o
   2   7  10     1441.92     1617.44     90.29 o
   3   7  10      943.07      822.11     89.38 o
   4   7  10      855.70     1104.60    101.83 o
   5   7  10      269.54       -3.74     75.67 o
   6   7  10      385.33      378.88     93.21 o
   7   7  10      901.03      974.03    126.27 o
   8   7  10      180.75      302.32    112.43 o
   9   7  10       96.07      118.30    145.38 o
  10   7  10      125.63      431.18    243.74 o
 -11   8  10      746.41      881.86    166.32 o
 -10   8  10     1127.33     1106.36    167.72 o
  -9   8  10      419.74      520.53    101.02 o
  -8   8  10     1243.35     1315.56    141.53 o
  -7   8  10     5586.20     6063.11    272.05 o
  -6   8  10     5351.41     5051.79    221.55 o
  -5   8  10     9427.27     9383.01    378.23 o
  -4   8  10    12325.66    12071.28    416.77 o
  -3   8  10    11262.12    11772.96    356.95 o
  -2   8  10     5790.51     5492.05    187.25 o
  -1   8  10    10192.43    10518.01    281.53 o
   0   8  10     4407.92     4962.61    191.20 o
   1   8  10     1895.95     2120.33    118.09 o
   2   8  10     2476.98     2531.49    131.65 o
   3   8  10     4485.07     4710.62    195.40 o
   4   8  10     1950.67     2030.94    156.39 o
   5   8  10     3327.72     3462.79    214.93 o
   6   8  10     3642.68     3581.06    208.03 o
   7   8  10     3973.81     4375.08    262.93 o
   8   8  10     5062.79     4777.72    286.42 o
   9   8  10     3801.90     4642.19    511.68 o
  10   8  10     1116.27     1318.44    282.82 o
 -10   9  10      115.15       57.49    119.64 o
  -9   9  10      860.45      951.01    149.30 o
  -8   9  10       34.26       -1.63    118.32 o
  -7   9  10      280.98      283.02    124.46 o
  -6   9  10      528.27      610.62    129.56 o
  -5   9  10      493.75      330.56    125.83 o
  -4   9  10      265.87      269.48    101.20 o
  -3   9  10      152.27      177.65    106.92 o
  -2   9  10     1042.48      912.12    123.92 o
  -1   9  10     1686.37     1420.29    117.15 o
   0   9  10        0.68       26.44     84.34 o
   1   9  10      227.07      332.61     91.14 o
   2   9  10     1016.98     1083.45    119.32 o
   3   9  10       27.70       54.53     82.37 o
   4   9  10       50.65      -14.25     86.54 o
   5   9  10      182.78       66.56    183.76 o
   6   9  10      134.85      108.75    115.09 o
   7   9  10      154.26      431.14    249.15 o
   8   9  10      301.92      594.56    200.39 o
   9   9  10        0.49      325.79    226.04 o
  10   9  10        0.72      462.75    320.80 o
 -10  10  10     1731.86     1831.22    190.54 o
  -9  10  10     2835.63     3164.15    269.27 o
  -8  10  10     4639.13     4394.56    277.68 o
  -7  10  10     3684.58     3520.56    287.11 o
  -6  10  10     6499.04     6500.49    320.06 o
  -5  10  10     6642.54     6371.87    382.24 o
  -4  10  10     7962.10     7448.10    388.41 o
  -3  10  10     9505.95     9158.67    433.74 o
  -2  10  10    14393.29    14992.65    615.30 o
  -1  10  10     7814.76     7881.08    361.27 o
   0  10  10     6336.84     6689.26    389.95 o
   1  10  10     8894.11     9627.30    392.73 o
   2  10  10     5980.30     5570.32    307.25 o
   3  10  10    14798.29    15052.44    506.95 o
   4  10  10     6802.50     6355.43    335.00 o
   5  10  10     2497.23     2528.21    201.90 o
   6  10  10     6725.78     6441.69    350.37 o
   7  10  10     8155.01     8347.99    432.83 o
   8  10  10     4823.90     4652.43    420.87 o
   9  10  10     3504.36     3866.09    395.59 o
  -9  11  10        1.36       31.00    142.97 o
  -8  11  10      356.54      234.76    150.58 o
  -7  11  10      666.44      431.33    149.05 o
  -6  11  10      287.90      278.54    131.12 o
  -5  11  10       94.33       96.95    132.43 o
  -4  11  10       10.43       -9.36    137.42 o
  -3  11  10       50.97       25.04    132.83 o
  -2  11  10        1.34     -101.78    117.56 o
  -1  11  10       10.38       56.91    109.63 o
   0  11  10      299.31      362.64    101.40 o
   1  11  10        2.01     -111.33     91.85 o
   2  11  10       78.41       29.57    113.19 o
   3  11  10      630.05      556.46    166.13 o
   4  11  10      822.67      655.87    187.74 o
   5  11  10      190.29      245.69    187.11 o
   6  11  10      703.25      454.99    152.16 o
   7  11  10      496.42      420.84    253.36 o
   8  11  10        0.46      -21.75    244.80 o
   9  11  10       32.66       30.55    259.86 o
  -8  12  10     2462.06     2310.94    232.80 o
  -7  12  10     1574.45     1377.52    191.35 o
  -6  12  10     4172.69     4249.45    304.42 o
  -5  12  10     3012.00     3271.62    265.33 o
  -4  12  10     1599.49     1657.76    236.17 o
  -3  12  10     2548.56     3011.78    264.20 o
  -2  12  10     2847.10     2829.19    286.39 o
  -1  12  10     2262.15     2158.82    213.54 o
   0  12  10     4123.04     3986.25    276.53 o
   1  12  10     5734.04     5694.81    313.58 o
   2  12  10     4776.90     4955.75    298.29 o
   3  12  10     5166.76     5256.00    360.58 o
   4  12  10     5059.70     5286.22    379.48 o
   5  12  10     2775.88     2940.18    300.88 o
   6  12  10     1372.76     1538.60    255.55 o
   7  12  10     1302.97     1480.80    304.56 o
   8  12  10     1174.77     1414.51    307.88 o
  -8  13  10      102.29       68.98    180.29 o
  -7  13  10       66.92      -82.33    170.49 o
  -6  13  10       94.82      207.19    163.65 o
  -5  13  10      182.19      230.20    146.04 o
  -4  13  10       35.22      -39.82    157.53 o
  -3  13  10       62.89       98.38    155.02 o
  -2  13  10      351.51      211.32    163.27 o
  -1  13  10      859.38      706.74    176.92 o
   0  13  10       76.17       13.93    134.08 o
   1  13  10        3.17      -15.50    172.42 o
   2  13  10       29.01      128.60    184.83 o
   3  13  10      160.10      133.23    188.74 o
   4  13  10       12.16     -185.36    182.83 o
   5  13  10       36.06     -163.98    202.00 o
   6  13  10      121.99       35.59    222.80 o
   7  13  10      348.12      287.97    242.30 o
  -7  14  10     1277.58     1189.45    259.58 o
  -6  14  10     1468.41     1876.91    274.12 o
  -5  14  10     1212.51     1290.78    205.00 o
  -4  14  10      944.26     1119.73    235.85 o
  -3  14  10     1119.60     1505.57    236.43 o
  -2  14  10     2592.81     3097.08    465.33 o
  -1  14  10     3222.11     2916.99    528.40 o
   0  14  10     2866.28     2942.72    334.04 o
   1  14  10     4561.52     4252.21    368.59 o
   2  14  10     4277.22     4479.47    343.99 o
   3  14  10     4064.63     3407.92    393.99 o
   4  14  10     2943.12     2490.26    368.19 o
   5  14  10     1809.49     1591.50    284.41 o
   6  14  10     2009.49     1779.90    299.50 o
  -5  15  10        2.64      179.59    199.07 o
  -4  15  10        0.90      131.95    250.06 o
  -3  15  10      158.42      600.19    230.36 o
  -2  15  10        7.82       28.73    199.09 o
  -1  15  10      626.60      307.78    232.74 o
   0  15  10      111.10      217.12    221.92 o
   1  15  10      138.97      129.91    216.97 o
   2  15  10       34.98     -294.77    273.60 o
   3  15  10      384.87      402.74    335.05 o
   4  15  10       11.64     -554.32    277.16 o
   5  15  10      242.68       43.53    314.57 o
  -4  16  10     3441.92     3270.46    352.43 o
  -3  16  10     6132.24     7429.31    895.67 o
  -2  16  10     4076.46     2726.21    706.64 o
  -1  16  10     2735.24     2201.58    329.10 o
   0  16  10     2948.76     2649.28    363.34 o
   1  16  10     4340.38     4701.52    455.39 o
   2  16  10     3018.68     3106.76    406.32 o
   3  16  10     1989.76     2335.51    452.82 o
 -12   1  11     1035.84     1009.42    559.98 o
 -11   1  11     1753.25     2008.02    184.36 o
 -10   1  11      553.62      615.62    133.53 o
  -9   1  11      219.30      212.93    113.83 o
  -8   1  11      580.73      772.87    116.64 o
  -7   1  11     5540.77     5686.09    220.35 o
  -6   1  11     1540.21     1699.84     99.12 o
  -5   1  11     7154.56     7132.22    400.56 o
  -4   1  11     8016.88     7942.59    332.10 o
  -3   1  11     7221.99     6867.58    414.44 o
  -2   1  11     9080.19     8858.05    381.70 o
  -1   1  11    16233.91    16830.19    499.34 o
   0   1  11     3554.78     3458.51    113.86 o
   1   1  11     3739.60     4043.32    187.60 o
   2   1  11     7817.65     8280.99    226.62 o
   3   1  11     6440.60     6620.70    201.27 o
   4   1  11     5123.86     5359.60    190.05 o
   5   1  11     4183.69     4550.44    189.90 o
   6   1  11     3330.73     3475.41    178.88 o
   7   1  11     5831.20     5826.81    280.31 o
   8   1  11    11368.99    11554.74    440.58 o
   9   1  11     2706.14     2723.82    256.03 o
  10   1  11     3562.06     4346.94    358.01 o
  11   1  11     2310.42     3186.77    355.11 o
 -12   2  11        0.01     -333.92    210.35 o
 -11   2  11      130.77       48.10    134.62 o
 -10   2  11        0.90       77.52    107.83 o
  -9   2  11       44.20     -139.26     89.76 o
  -8   2  11       11.37      -23.27     72.09 o
  -7   2  11      531.66      525.75     96.85 o
  -6   2  11     2904.40     2827.31    117.57 o
  -5   2  11      167.77      155.29     74.60 o
  -4   2  11     2738.95     2669.88    137.72 o
  -3   2  11       89.79       92.26     86.71 o
  -2   2  11       35.82      248.47    146.46 o
  -1   2  11     4115.48     4225.11    205.91 o
   0   2  11     1619.91     1559.93    110.32 o
   1   2  11     6173.49     6948.79    217.28 o
   2   2  11      106.87       53.07     70.66 o
   3   2  11       98.41       90.99     45.74 o
   4   2  11      212.21      210.20     55.95 o
   5   2  11      737.89      634.05     80.64 o
   6   2  11      967.15      853.64    104.45 o
   7   2  11       36.57      -38.48     96.00 o
   8   2  11        9.11       42.32    112.75 o
   9   2  11      627.20      379.79    144.17 o
  10   2  11      208.96      170.30    145.94 o
  11   2  11      399.02      232.48    170.76 o
 -12   3  11     1396.34     1601.59    604.83 o
 -11   3  11     4755.63     5213.88    370.04 o
 -10   3  11     8043.93     8060.05    398.10 o
  -9   3  11     9958.29     9716.20    432.81 o
  -8   3  11     6199.28     6246.58    254.44 o
  -7   3  11    11666.95    11247.98    339.05 o
  -6   3  11    10113.35    10199.91    275.81 o
  -5   3  11    18798.13    19279.70    582.61 o
  -4   3  11    16659.68    17002.72    483.17 o
  -3   3  11     7481.70     7148.22    209.91 o
  -2   3  11     9123.14     9276.79    252.87 o
  -1   3  11    24982.05    25058.96    499.03 o
   0   3  11    27599.53    28246.64    499.04 o
   1   3  11    21529.62    21753.03    480.55 o
   2   3  11    31234.94    32388.51    683.04 o
   3   3  11    22281.94    20392.59    473.84 o
   4   3  11    21479.52    20695.84    606.18 o
   5   3  11    19349.85    18288.47    446.07 o
   6   3  11    12346.82    11971.31    395.81 o
   7   3  11     2768.29     2309.25    197.30 o
   8   3  11     5173.78     5197.60    281.10 o
   9   3  11     4737.57     4746.48    346.48 o
  10   3  11     1667.11     1598.84    282.14 o
  11   3  11     2709.03     2552.24    305.65 o
 -12   4  11       61.57       81.91    230.81 o
 -11   4  11       76.19       43.17    139.63 o
 -10   4  11      283.00      270.38    122.92 o
  -9   4  11        1.65       60.63     95.20 o
  -8   4  11       45.94      116.27     74.45 o
  -7   4  11      593.06      694.39     85.20 o
  -6   4  11      157.93      266.69     62.25 o
  -5   4  11     1211.52     1233.07    169.72 o
  -4   4  11      323.26      354.04     61.42 o
  -3   4  11       10.01      -13.05     63.38 o
  -2   4  11      494.17      548.79     47.29 o
  -1   4  11      270.72      332.14     47.19 o
   0   4  11      297.72      307.78     38.03 o
   1   4  11     1628.83     1771.98     77.18 o
   2   4  11     3001.95     3262.96    112.08 o
   3   4  11        3.95       17.38     37.50 o
   4   4  11     1096.44     1037.89     94.58 o
   5   4  11     1795.34     1895.00    138.45 o
   6   4  11       62.48      217.98    191.87 o
   7   4  11        6.88      -49.00     70.60 o
   8   4  11      237.45      179.14    123.17 o
   9   4  11      212.25      106.76    141.43 o
  10   4  11       79.08     -100.12    146.75 o
  11   4  11       21.65     -100.63    218.29 o
 -11   5  11     2068.30     2298.28    260.18 o
 -10   5  11     2799.59     2708.98    192.61 o
  -9   5  11     5793.70     6455.29    286.39 o
  -8   5  11     6735.56     6764.90    378.60 o
  -7   5  11     4588.06     4134.27    181.67 o
  -6   5  11     4874.94     5173.74    171.15 o
  -5   5  11     4590.75     4514.57    265.53 o
  -4   5  11     3965.02     4134.91    211.47 o
  -3   5  11     9453.28     9914.78    315.58 o
  -2   5  11    10045.91    10441.32    231.88 o
  -1   5  11    10080.87     9909.69    222.83 o
   0   5  11     5349.99     5533.56    139.40 o
   1   5  11    13247.03    12672.46    278.78 o
   2   5  11    18184.68    18787.23    455.39 o
   3   5  11    12178.66    11441.83    283.50 o
   4   5  11    11340.73    11461.97    323.45 o
   5   5  11    10527.21    10013.42    353.01 o
   6   5  11     7964.99     7664.77    319.26 o
   7   5  11     2037.91     1903.58    157.65 o
   8   5  11     1887.18     1957.41    169.13 o
   9   5  11     2574.40     2432.02    278.47 o
  10   5  11     2455.24     2918.83    429.46 o
  11   5  11     1409.56     1699.11    289.69 o
 -11   6  11       97.46      -38.51    160.47 o
 -10   6  11       15.73      -60.57     87.28 o
  -9   6  11      398.75      321.18     79.73 o
  -8   6  11       41.97       57.90     63.95 o
  -7   6  11       15.83      -28.02     53.52 o
  -6   6  11       49.96       61.53     55.58 o
  -5   6  11       72.70       44.67     71.72 o
  -4   6  11      381.37      379.73     78.28 o
  -3   6  11      174.24      168.88     53.63 o
  -2   6  11      793.06      863.24     58.13 o
  -1   6  11     1066.43     1131.29     63.59 o
   0   6  11     1777.70     1856.93     84.85 o
   1   6  11      476.44      451.32     56.79 o
   2   6  11      143.12      150.90     78.79 o
   3   6  11       30.80       53.92     55.35 o
   4   6  11       95.67      -12.97     46.07 o
   5   6  11       38.31       81.93     70.18 o
   6   6  11      345.70      268.15     93.66 o
   7   6  11      113.51      115.94     80.74 o
   8   6  11       35.83       -3.32     78.67 o
   9   6  11      111.49      282.32    149.61 o
  10   6  11       24.39      119.28    226.39 o
 -11   7  11      901.54     1115.26    184.62 o
 -10   7  11     1662.70     1635.31    166.39 o
  -9   7  11     2820.87     3069.42    176.88 o
  -8   7  11      654.14      826.82     91.71 o
  -7   7  11     2958.71     2862.89    152.23 o
  -6   7  11     7922.39     8874.56    316.14 o
  -5   7  11     5212.26     5427.30    266.51 o
  -4   7  11     1034.01     1164.80    108.70 o
  -3   7  11     9581.02     9709.08    296.43 o
  -2   7  11     3984.27     3991.65    133.13 o
  -1   7  11      833.48      918.22     98.65 o
   0   7  11     7490.13     8055.37    203.88 o
   1   7  11     1712.86     1810.71    104.43 o
   2   7  11      485.15      548.81     71.14 o
   3   7  11     2602.89     2702.47    126.34 o
   4   7  11     3758.92     3836.68    175.37 o
   5   7  11      218.83      257.26     83.10 o
   6   7  11     1968.85     2269.31    169.74 o
   7   7  11     2743.78     2848.62    193.57 o
   8   7  11     1621.99     1563.16    222.39 o
   9   7  11     2004.10     1971.13    228.08 o
  10   7  11     1537.05     1935.47    268.89 o
 -10   8  11       36.51       15.42    110.34 o
  -9   8  11        0.36      -81.07     78.66 o
  -8   8  11      132.45      165.15    122.76 o
  -7   8  11       31.39       28.14    109.24 o
  -6   8  11        9.58      -79.79     80.17 o
  -5   8  11       57.39       76.19     90.07 o
  -4   8  11      307.88      361.13    103.37 o
  -3   8  11      172.10       20.09     78.84 o
  -2   8  11      755.59      675.58     63.23 o
  -1   8  11      123.24       16.62     68.40 o
   0   8  11      546.14      504.89     84.86 o
   1   8  11     1191.86     1104.42     90.45 o
   2   8  11      902.01      931.16    116.95 o
   3   8  11        0.81      148.34    133.50 o
   4   8  11      116.69      -15.17     87.26 o
   5   8  11      365.12      233.81    108.95 o
   6   8  11      800.79      635.74    119.94 o
   7   8  11        3.34       90.12     96.89 o
   8   8  11      401.38      498.90    200.89 o
   9   8  11      101.09      276.13    381.78 o
  10   8  11       93.08      491.27    364.28 o
 -10   9  11     2024.18     2107.60    192.10 o
  -9   9  11     3603.91     3866.77    240.87 o
  -8   9  11     2539.60     2637.50    231.52 o
  -7   9  11     5508.66     5271.44    304.50 o
  -6   9  11     4241.63     4173.45    241.53 o
  -5   9  11     7472.13     7022.69    340.99 o
  -4   9  11     9666.40     9828.82    559.70 o
  -3   9  11    12495.25    12289.86    536.03 o
  -2   9  11     7804.90     7886.07    280.82 o
  -1   9  11    11869.21    12010.38    556.20 o
   0   9  11    11472.42    12077.41    464.55 o
   1   9  11     5806.18     5842.17    308.40 o
   2   9  11     5168.69     5206.18    262.84 o
   3   9  11     2013.37     2160.13    197.39 o
   4   9  11     6471.42     6234.39    300.02 o
   5   9  11     2907.39     3153.46    217.59 o
   6   9  11     4998.15     4818.67    304.35 o
   7   9  11     6976.95     7283.18    387.78 o
   8   9  11     4755.09     4945.82    418.99 o
   9   9  11     3043.94     2759.60    515.67 o
 -10  10  11       39.18      181.77    120.91 o
  -9  10  11        6.21       -8.49    141.11 o
  -8  10  11      458.58      438.76    161.26 o
  -7  10  11        7.89     -128.13    113.99 o
  -6  10  11      178.46      296.08    140.34 o
  -5  10  11      680.52      662.08    166.06 o
  -4  10  11      138.07      275.55    141.05 o
  -3  10  11      213.56      139.23    120.04 o
  -2  10  11       22.21      -98.66    116.38 o
  -1  10  11       17.24      -84.26    107.82 o
   0  10  11      599.06      645.96    113.65 o
   1  10  11      151.18      223.76    120.90 o
   2  10  11        0.23      -24.14    142.36 o
   3  10  11      396.89      669.39    168.94 o
   4  10  11       26.25       38.07    189.40 o
   5  10  11       22.95      -98.59    117.90 o
   6  10  11       17.95      159.26    135.73 o
   7  10  11       50.96      183.52    212.80 o
   8  10  11      116.14      495.87    250.01 o
   9  10  11      125.76      399.71    286.09 o
  -9  11  11     1854.26     1813.76    243.02 o
  -8  11  11     3472.13     3457.88    257.66 o
  -7  11  11     5803.94     6193.23    329.24 o
  -6  11  11     4193.20     4586.74    309.46 o
  -5  11  11     8777.28     9007.73    483.54 o
  -4  11  11     6140.70     6313.81    394.52 o
  -3  11  11     6910.62     6517.56    401.94 o
  -2  11  11     7627.88     8460.38    550.28 o
  -1  11  11     9059.85     8884.30    408.41 o
   0  11  11     5700.99     5509.89    258.89 o
   1  11  11     7653.91     7962.11    363.28 o
   2  11  11     5517.52     5088.38    315.36 o
   3  11  11     2792.59     3338.31    321.08 o
   4  11  11     4484.05     6258.67   1784.17 o
   5  11  11     2994.67     2840.52    331.88 o
   6  11  11     2692.77     2605.42    253.15 o
   7  11  11     2456.27     2483.81    341.67 o
   8  11  11     3372.66     3444.49    403.81 o
  -8  12  11       28.21      -95.35    145.83 o
  -7  12  11       82.69      -18.49    134.93 o
  -6  12  11      440.61      592.48    175.37 o
  -5  12  11      158.42      147.82    141.20 o
  -4  12  11       28.24      -26.91    150.65 o
  -3  12  11       58.19       20.63    133.96 o
  -2  12  11       12.12      -84.30    136.85 o
  -1  12  11      233.65      206.41    140.13 o
   0  12  11     1707.69     1759.11    205.13 o
   1  12  11      454.12      565.16    172.01 o
   2  12  11        1.28      168.80    309.65 o
   3  12  11       48.45       -0.32    164.24 o
   4  12  11      100.35     -265.12    175.70 o
   5  12  11       13.67     -222.04    227.92 o
   6  12  11       90.86     -197.11    230.91 o
   7  12  11      577.06      695.96    271.41 o
   8  12  11      130.77      403.84    260.98 o
  -7  13  11     2223.02     2508.65    265.53 o
  -6  13  11     1431.48     1619.23    231.93 o
  -5  13  11     1127.00     1290.71    173.15 o
  -4  13  11      541.10      763.14    200.27 o
  -3  13  11      859.53      745.42    185.94 o
  -2  13  11     1092.16     1038.26    193.87 o
  -1  13  11     1733.87     1741.86    236.75 o
   0  13  11     1851.19     2030.77    217.26 o
   1  13  11     3250.75     3172.22    320.51 o
   2  13  11     4399.72     4043.60    357.81 o
   3  13  11     2957.36     3057.24    334.48 o
   4  13  11     2274.70     2119.73    276.10 o
   5  13  11     2438.88     2727.93    307.37 o
   6  13  11     1354.49     1468.39    329.89 o
   7  13  11      853.87     1094.91    314.38 o
  -6  14  11        2.78      149.33    176.49 o
  -5  14  11        0.15       97.01    157.50 o
  -4  14  11      175.12      192.86    191.85 o
  -3  14  11       77.66      313.23    199.86 o
  -2  14  11        3.55       15.76    207.24 o
  -1  14  11       54.09       22.06    203.26 o
   0  14  11       55.90       15.93    195.10 o
   1  14  11       61.45     -139.60    199.47 o
   2  14  11        0.70     -404.12    243.92 o
   3  14  11      107.56      -81.36    370.31 o
   4  14  11        0.48     -328.54    268.67 o
   5  14  11        3.15     -289.11    272.62 o
   6  14  11      201.68      439.96    296.91 o
  -5  15  11     2136.02     2943.31    435.83 o
  -4  15  11     1871.13     2664.37    669.95 o
  -3  15  11     2134.47     1442.23    284.04 o
  -2  15  11     2493.17     2749.69    676.76 o
  -1  15  11     2637.56     2516.53    421.88 o
   0  15  11     3367.53     3244.08    368.83 o
   1  15  11     2594.80     2709.09    356.08 o
   2  15  11     3016.55     2927.01    458.77 o
   3  15  11     3392.33     3444.58    527.76 o
   4  15  11     3078.97     2378.72    470.65 o
  -3  16  11        7.19      120.12    245.74 o
  -2  16  11      163.44      317.56    258.45 o
  -1  16  11      674.33      571.42    370.69 o
   0  16  11      785.22      676.69    265.57 o
   1  16  11      571.10      683.67    423.34 o
   2  16  11      101.45       16.91    317.45 o
 -11   0  12      408.40      110.51    199.59 o
 -10   0  12      119.10      113.84    173.92 o
  -9   0  12      774.94     1059.65    202.91 o
  -8   0  12      617.77      361.20    217.34 o
  -7   0  12     8950.46     9676.61    499.01 o
  -6   0  12      176.46       65.16    221.39 o
  -5   0  12      271.82      355.35    106.25 o
  -4   0  12     3824.99     3676.12    282.46 o
  -3   0  12    10653.62    10284.35    563.99 o
  -2   0  12     8397.87     8054.02    417.91 o
  -1   0  12    12906.84    12627.04    409.46 o
   0   0  12    10287.60    10847.00    402.67 o
   1   0  12     7886.49     8418.81    400.87 o
   2   0  12    12510.92    13138.17    389.89 o
   3   0  12     2784.64     3086.02    184.97 o
   4   0  12     2130.15     2105.20    174.83 o
   5   0  12     4317.11     4670.81    278.21 o
   6   0  12     4524.26     4974.86    302.17 o
   7   0  12     2111.26     2185.54    257.27 o
   8   0  12     5302.62     4955.08    433.58 o
   9   0  12     2639.89     2636.71    392.22 o
  10   0  12     1229.38      829.19    259.39 o
  11   0  12     2099.67     2060.26    412.62 o
 -12   1  12        9.78     -124.44    341.48 o
 -11   1  12       14.55       91.99    203.81 o
 -10   1  12      503.44      293.57    133.51 o
  -9   1  12        6.14     -171.85    103.10 o
  -8   1  12      198.10      148.10     97.80 o
  -7   1  12       11.67       20.96     65.27 o
  -6   1  12     3367.88     3606.43    171.64 o
  -5   1  12      186.30      116.03     45.79 o
  -4   1  12      126.65       26.66     72.02 o
  -3   1  12       82.36      -11.35     51.22 o
  -2   1  12      393.37      501.23     76.76 o
  -1   1  12      614.00      698.83     63.04 o
   0   1  12       76.84       44.43     56.27 o
   1   1  12      467.66      540.62     66.64 o
   2   1  12       64.99       19.91     34.37 o
   3   1  12      255.78      235.23     52.41 o
   4   1  12       11.01      -66.77     67.06 o
   5   1  12      116.78      117.70     69.19 o
   6   1  12       11.31       92.71     77.94 o
   7   1  12       60.15        9.71    101.64 o
   8   1  12        5.08      -13.98    107.01 o
   9   1  12      206.67       73.98    127.42 o
  10   1  12       56.55       19.37    144.36 o
  11   1  12      180.82       -5.89    158.30 o
 -12   2  12      949.52      868.18    468.82 o
 -11   2  12     2483.30     2672.58    312.74 o
 -10   2  12     3170.61     3575.10    293.43 o
  -9   2  12     6039.52     6060.89    449.87 o
  -8   2  12     2288.64     2508.46    163.49 o
  -7   2  12     5721.86     6057.26    284.55 o
  -6   2  12    10681.34    12144.98    612.85 o
  -5   2  12     7117.44     6667.24    339.71 o
  -4   2  12    16190.26    15923.29    464.85 o
  -3   2  12    23713.96    23712.20    697.04 o
  -2   2  12     6259.24     5979.88    318.88 o
  -1   2  12    17271.47    17035.58    351.23 o
   0   2  12    30070.90    31381.64    597.85 o
   1   2  12     8109.01     7877.53    194.52 o
   2   2  12    10846.96    10483.70    248.99 o
   3   2  12     8313.90     8603.24    227.87 o
   4   2  12     4728.15     4434.07    152.24 o
   5   2  12     5254.56     5384.02    204.15 o
   6   2  12    11240.74    11124.96    379.10 o
   7   2  12     6349.75     6626.57    323.08 o
   8   2  12     3372.38     2849.34    217.81 o
   9   2  12     4326.37     4448.14    291.20 o
  10   2  12     3561.38     3914.78    359.21 o
  11   2  12     2545.35     2686.68    411.77 o
 -12   3  12       97.86      399.12    194.59 o
 -11   3  12      220.76      393.13    133.47 o
 -10   3  12      363.05      296.15    120.08 o
  -9   3  12        0.74       37.19     90.34 o
  -8   3  12      251.27      267.56     89.10 o
  -7   3  12      195.53      171.61     64.08 o
  -6   3  12       20.44       35.53     63.38 o
  -5   3  12     3816.43     3699.54    179.53 o
  -4   3  12       97.48       85.99     57.84 o
  -3   3  12        6.01     -143.91     71.95 o
  -2   3  12      483.49      629.80     50.74 o
  -1   3  12      414.53      368.50     42.33 o
   0   3  12      250.62      274.61     45.76 o
   1   3  12     1143.66     1255.07     74.76 o
   2   3  12     2565.91     2707.43    112.36 o
   3   3  12       51.51       28.41     40.93 o
   4   3  12      392.34      394.81     71.93 o
   5   3  12       57.18      188.69    102.10 o
   6   3  12      939.93      944.66    121.66 o
   7   3  12      404.38      516.16    142.95 o
   8   3  12       55.67       51.14    122.77 o
   9   3  12       96.09     -178.58    127.76 o
  10   3  12       63.16     -178.98    157.56 o
  11   3  12      126.79       38.80    180.07 o
 -11   4  12     3240.60     3551.16    300.47 o
 -10   4  12     5825.89     6506.46    310.82 o
  -9   4  12     7567.73     7451.34    326.90 o
  -8   4  12     8637.96     8745.22    317.10 o
  -7   4  12    12509.18    12841.25    413.02 o
  -6   4  12     9880.98     9645.04    282.88 o
  -5   4  12     9685.21     9995.00    327.00 o
  -4   4  12     7374.83     7274.00    231.16 o
  -3   4  12     3485.82     3683.97    142.98 o
  -2   4  12    12402.37    12447.24    282.56 o
  -1   4  12     3710.51     3844.48    115.06 o
   0   4  12    13453.02    14051.72    262.95 o
   1   4  12    12378.23    12755.82    270.61 o
   2   4  12    25523.32    25249.11    524.44 o
   3   4  12    12327.87    12562.75    293.06 o
   4   4  12    22068.16    20924.00    485.34 o
   5   4  12    13539.44    12733.14    368.42 o
   6   4  12     8051.08     7418.93    282.70 o
   7   4  12     6367.85     6506.41    271.34 o
   8   4  12     3507.34     3415.28    297.93 o
   9   4  12     4056.84     3988.04    328.94 o
  10   4  12     2505.56     2693.52    313.63 o
  11   4  12     2202.16     2395.17    288.65 o
 -11   5  12       21.57      174.30    139.43 o
 -10   5  12       33.16       69.58    101.77 o
  -9   5  12      373.08      248.66    101.24 o
  -8   5  12      481.82      464.93     89.33 o
  -7   5  12      711.77      572.55     84.61 o
  -6   5  12     1208.00     1004.32     71.69 o
  -5   5  12     1359.63     1288.50    116.26 o
  -4   5  12     1944.17     2264.67    161.60 o
  -3   5  12       57.40      186.16     82.16 o
  -2   5  12      272.60      251.41     44.02 o
  -1   5  12       19.45      -18.62     26.16 o
   0   5  12      457.79      456.52     52.05 o
   1   5  12     4347.58     4457.56    207.86 o
   2   5  12       18.79      -13.10     43.53 o
   3   5  12      299.82      202.16     55.58 o
   4   5  12       87.39      100.31     71.32 o
   5   5  12      186.93      102.25     68.78 o
   6   5  12      122.21      119.94     79.38 o
   7   5  12      462.80      397.19    101.81 o
   8   5  12       17.31      -29.79    119.38 o
   9   5  12        2.54      -69.61    137.31 o
  10   5  12      232.21      278.96    170.26 o
 -11   6  12     1743.86     1905.83    212.88 o
 -10   6  12     1669.57     1757.79    190.50 o
  -9   6  12     2343.01     2333.93    170.42 o
  -8   6  12     5806.48     5895.21    238.15 o
  -7   6  12      896.41      840.31     97.84 o
  -6   6  12     2914.44     3040.83    154.43 o
  -5   6  12     7189.45     7781.38    362.16 o
  -4   6  12     4357.18     4881.75    274.98 o
  -3   6  12      861.91      950.81     80.26 o
  -2   6  12     8034.16     8056.81    202.61 o
  -1   6  12     3137.29     3338.10    123.26 o
   0   6  12     1544.71     1603.50     87.03 o
   1   6  12     6930.81     6739.70    180.83 o
   2   6  12     8803.07     8726.01    231.93 o
   3   6  12     1362.23     1427.53     98.93 o
   4   6  12     6222.31     5714.93    221.47 o
   5   6  12     4251.34     4097.10    213.76 o
   6   6  12     3297.25     3254.01    222.18 o
   7   6  12     2324.11     2453.79    184.39 o
   8   6  12     2847.32     2961.11    243.17 o
   9   6  12      468.22      502.87    167.28 o
  10   6  12      788.75      955.94    237.98 o
 -11   7  12      107.25       80.64    167.26 o
 -10   7  12      712.64      710.09    134.71 o
  -9   7  12       28.11      -50.90     86.62 o
  -8   7  12       98.34       87.68     82.15 o
  -7   7  12       33.19      -58.69     64.66 o
  -6   7  12        7.81       34.59     73.57 o
  -5   7  12        0.19      -34.93     73.86 o
  -4   7  12      777.09      760.02    162.46 o
  -3   7  12        1.17      -35.68     66.10 o
  -2   7  12        5.84        7.82     65.40 o
  -1   7  12     2152.43     1990.46    102.06 o
   0   7  12      145.40      236.96     52.59 o
   1   7  12     1726.82     1716.94    105.50 o
   2   7  12       99.43      262.87     94.36 o
   3   7  12     1603.13     1458.09    106.93 o
   4   7  12     3496.85     3683.46    214.41 o
   5   7  12      166.93       94.21     80.57 o
   6   7  12     2151.94     1900.87    158.07 o
   7   7  12      339.89      517.18    117.09 o
   8   7  12       33.05      239.10    214.60 o
   9   7  12      341.05      454.95    183.09 o
  10   7  12        4.85      445.94    355.40 o
 -10   8  12      948.23     1346.70    208.44 o
  -9   8  12     1622.55     1515.30    133.35 o
  -8   8  12     1621.62     1778.26    155.28 o
  -7   8  12     2458.01     2284.49    162.72 o
  -6   8  12     2471.76     2592.35    165.23 o
  -5   8  12     6203.68     6078.83    295.07 o
  -4   8  12    11853.11    12219.72    476.77 o
  -3   8  12     6109.29     6423.34    322.97 o
  -2   8  12    12813.03    12731.04    344.25 o
  -1   8  12     6979.64     7063.84    227.77 o
   0   8  12    14595.30    14090.45    654.93 o
   1   8  12     5321.44     5255.71    218.25 o
   2   8  12     4445.51     4826.25    217.75 o
   3   8  12     2470.64     2774.27    163.36 o
   4   8  12     2884.50     2984.47    187.99 o
   5   8  12     2284.18     2383.69    179.83 o
   6   8  12     1400.17     1647.27    169.69 o
   7   8  12     1976.62     1893.52    268.84 o
   8   8  12     2825.55     3471.86    401.52 o
   9   8  12     3485.67     4335.26    419.37 o
 -10   9  12      559.70      586.22    129.73 o
  -9   9  12       20.79      -16.38    100.60 o
  -8   9  12      135.03       16.01    129.07 o
  -7   9  12      819.69      906.47    157.04 o
  -6   9  12      258.59      232.01    125.95 o
  -5   9  12        8.80      -95.85    103.08 o
  -4   9  12     1069.10     1119.62    158.36 o
  -3   9  12        0.09     -179.11     93.96 o
  -2   9  12       11.13      -17.81    129.93 o
  -1   9  12     1485.59     1504.62    107.31 o
   0   9  12     1265.95     1480.24    155.34 o
   1   9  12      343.43      422.50    131.81 o
   2   9  12        0.82      -68.49     83.24 o
   3   9  12      407.42      633.81    158.87 o
   4   9  12      506.20      416.94    130.39 o
   5   9  12      117.82      -20.52    120.33 o
   6   9  12        5.87      -92.02    123.20 o
   7   9  12      318.48      693.96    224.90 o
   8   9  12       86.82      458.89    275.87 o
   9   9  12        1.91      403.01    337.92 o
  -9  10  12     2775.80     2589.38    210.90 o
  -8  10  12     2901.92     2683.31    280.77 o
  -7  10  12     4021.04     3815.30    266.47 o
  -6  10  12     5106.26     5437.68    285.34 o
  -5  10  12     4761.94     5065.35    330.65 o
  -4  10  12     6411.19     6113.97    416.18 o
  -3  10  12     9823.39     9244.45    487.74 o
  -2  10  12    12884.25    13052.73    510.23 o
  -1  10  12    12688.35    12256.02    500.05 o
   0  10  12     7514.43     7435.98    304.63 o
   1  10  12     4526.73     4586.38    247.62 o
   2  10  12     6729.36     7181.31    371.40 o
   3  10  12     6140.44     6886.72    366.80 o
   4  10  12     6247.41     6466.81    426.75 o
   5  10  12     5499.27     5238.13    327.05 o
   6  10  12     5318.54     6597.26    477.53 o
   7  10  12     4548.82     4240.93    400.86 o
   8  10  12     4731.77     5711.37    473.55 o
   9  10  12     2895.37     2896.90    432.33 o
  -9  11  12       69.02      129.54    156.67 o
  -8  11  12        3.85     -146.43    142.92 o
  -7  11  12       18.33      115.65    137.67 o
  -6  11  12       98.24       77.08    119.84 o
  -5  11  12      603.32      815.49    176.51 o
  -4  11  12      312.32       96.88    151.89 o
  -3  11  12        6.15     -144.98    135.95 o
  -2  11  12      629.66      672.40    148.66 o
  -1  11  12        1.30     -100.52    122.09 o
   0  11  12      208.91      134.54    114.40 o
   1  11  12     1086.92     1225.10    187.64 o
   2  11  12      291.99      317.08    162.81 o
   3  11  12     1285.49     1158.83    252.60 o
   4  11  12      297.95      504.95    223.31 o
   5  11  12       22.18       41.00    208.72 o
   6  11  12      376.54      624.12    250.84 o
   7  11  12       77.12       37.01    233.41 o
   8  11  12       66.07     -167.61    254.04 o
  -8  12  12     2590.51     2481.21    225.18 o
  -7  12  12     2920.42     3031.63    238.40 o
  -6  12  12     3611.00     3995.78    292.83 o
  -5  12  12     3062.39     3120.50    334.49 o
  -4  12  12     2329.63     2249.85    288.86 o
  -3  12  12     2753.76     2609.69    506.03 o
  -2  12  12      901.14      777.94    174.40 o
  -1  12  12      647.17      576.89    153.83 o
   0  12  12     2473.94     2394.10    283.00 o
   1  12  12     2953.58     2850.03    256.74 o
   2  12  12     2994.83     2946.74    308.80 o
   3  12  12     3413.09     3348.11    336.89 o
   4  12  12     2152.58     2392.72    330.29 o
   5  12  12     2298.15     2223.87    329.80 o
   6  12  12     1909.76     2101.77    327.31 o
   7  12  12     1184.81     1573.39    302.01 o
  -7  13  12        6.47      115.54    166.81 o
  -6  13  12       39.04       44.31    139.49 o
  -5  13  12      201.73      324.36    154.89 o
  -4  13  12       21.84      255.62    158.97 o
  -3  13  12       21.90       -6.66    157.92 o
  -2  13  12       28.31       75.62    158.09 o
  -1  13  12      301.72      355.26    162.58 o
   0  13  12      171.37      134.23    185.55 o
   1  13  12        8.11      -38.07    193.63 o
   2  13  12       11.28      306.73    263.20 o
   3  13  12       38.62     -145.62    274.56 o
   4  13  12       69.21     -292.72    245.80 o
   5  13  12      112.72     -129.19    250.39 o
   6  13  12        1.13     -147.26    257.98 o
  -6  14  12     1964.52     2789.70    276.70 o
  -5  14  12     1540.12     1482.19    206.06 o
  -4  14  12     1556.51     1273.00    335.42 o
  -3  14  12      493.85      504.08    193.75 o
  -2  14  12     1625.08     1528.53    481.69 o
  -1  14  12     1323.64     1290.61    267.44 o
   0  14  12     1340.68     1667.95    285.85 o
   1  14  12     1756.16     1564.77    306.17 o
   2  14  12     1769.75     1188.26    426.59 o
   3  14  12     3886.35     3878.90    501.65 o
   4  14  12     3361.84     3892.77    502.73 o
   5  14  12     2870.39     3144.78    467.75 o
  -4  15  12        1.33       55.99    369.94 o
  -3  15  12      221.26      290.60    240.13 o
  -2  15  12        5.51      356.74    412.18 o
  -1  15  12      396.10      552.69    405.84 o
   0  15  12      365.01      538.14    241.57 o
   1  15  12      171.63      157.60    240.40 o
   2  15  12      162.28     -344.83    361.62 o
   3  15  12       16.66     -538.88    327.84 o
   4  15  12        1.89     -450.93    346.70 o
  -2  16  12     3690.79     3401.32    678.24 o
  -1  16  12     2518.90     2155.33    373.64 o
   0  16  12     4689.27     4462.74    500.58 o
   1  16  12     3933.98     4503.30    460.77 o
 -12   1  13     2711.43     1710.32    434.09 o
 -11   1  13     2827.78     3757.99    312.61 o
 -10   1  13     2269.43     1902.38    218.51 o
  -9   1  13     2546.75     2883.33    208.61 o
  -8   1  13     3577.43     3449.59    212.04 o
  -7   1  13     1929.22     2058.23    132.58 o
  -6   1  13     5615.86     5936.01    209.76 o
  -5   1  13     4080.54     4456.23    210.06 o
  -4   1  13     7857.43     7949.08    339.84 o
  -3   1  13    13911.11    13529.68    473.79 o
  -2   1  13    15491.16    16193.37    447.35 o
  -1   1  13     9699.38     9222.56    197.00 o
   0   1  13     6844.11     6459.71    175.63 o
   1   1  13     4462.73     4262.42    122.34 o
   2   1  13     3722.88     3667.39    119.78 o
   3   1  13     4215.30     4257.13    151.14 o
   4   1  13     3540.47     3715.81    165.91 o
   5   1  13     1617.71     1569.20    123.14 o
   6   1  13     2355.36     2245.22    177.29 o
   7   1  13     2575.83     2686.34    200.35 o
   8   1  13     2952.90     3307.19    232.43 o
   9   1  13     2792.61     2828.55    255.26 o
  10   1  13     2237.30     2626.35    280.74 o
  11   1  13     3151.59     3075.03    464.60 o
 -12   2  13       30.48       40.36    212.53 o
 -11   2  13       72.40      -52.38    158.75 o
 -10   2  13      759.41      702.74    177.92 o
  -9   2  13       56.26      -78.19    118.74 o
  -8   2  13      664.81      599.29    101.62 o
  -7   2  13      283.24      213.90     56.35 o
  -6   2  13      172.79      136.28     60.76 o
  -5   2  13     4857.75     4722.45    217.58 o
  -4   2  13      433.29      355.27     83.14 o
  -3   2  13       95.76      207.58    178.32 o
  -2   2  13       55.25      173.63    134.57 o
  -1   2  13        1.12       -2.80     30.05 o
   0   2  13     1012.96     1032.93     58.63 o
   1   2  13      126.81      203.85     61.59 o
   2   2  13        0.73       17.84     39.46 o
   3   2  13     1170.58     1173.90     85.89 o
   4   2  13      619.55      574.87     72.10 o
   5   2  13      128.57      176.48     72.29 o
   6   2  13      221.66      250.05    105.10 o
   7   2  13      924.05      696.59    138.32 o
   8   2  13     1062.47      943.85    156.95 o
   9   2  13       40.82       -3.03    134.86 o
  10   2  13      277.59      265.33    165.87 o
  11   2  13       54.65        5.17    191.35 o
 -11   3  13     2340.37     2768.14    274.51 o
 -10   3  13     5295.24     6097.49    381.16 o
  -9   3  13     6545.81     7297.49    353.74 o
  -8   3  13     7616.17     7117.51    332.36 o
  -7   3  13     5659.88     5451.67    227.23 o
  -6   3  13    15129.28    14448.88    440.09 o
  -5   3  13    11193.28    11165.13    371.72 o
  -4   3  13    12642.01    11850.69    385.13 o
  -3   3  13     5950.32     5688.47    191.84 o
  -2   3  13    14982.61    14959.11    346.23 o
  -1   3  13     5932.88     6186.30    162.38 o
   0   3  13    12554.54    12412.72    250.49 o
   1   3  13    13510.75    13486.27    312.39 o
   2   3  13    12055.69    11382.17    287.45 o
   3   3  13    19284.45    19323.44    468.96 o
   4   3  13    14894.76    14487.90    376.85 o
   5   3  13    12631.84    13088.84    359.46 o
   6   3  13     5439.20     4941.08    228.14 o
   7   3  13     6777.83     6448.73    312.72 o
   8   3  13     4548.83     4290.30    303.32 o
   9   3  13     4033.16     3845.02    328.21 o
  10   3  13     2547.57     2165.51    393.66 o
  11   3  13     1585.47     2249.28    373.73 o
 -11   4  13      104.90       47.85    182.32 o
 -10   4  13      212.98      231.70    100.75 o
  -9   4  13      100.62      323.19    137.84 o
  -8   4  13       85.83      126.77     68.64 o
  -7   4  13       26.46      -61.56     55.26 o
  -6   4  13     3528.98     3690.21    138.85 o
  -5   4  13        2.73       22.89     33.74 o
  -4   4  13      387.40      389.49     74.87 o
  -3   4  13     1269.69     1415.49    119.72 o
  -2   4  13      358.49      337.21     41.49 o
  -1   4  13      554.23      564.28     45.93 o
   0   4  13     2252.87     2280.44     81.19 o
   1   4  13      235.00      274.39     67.39 o
   2   4  13      126.14      134.44     51.11 o
   3   4  13     2750.32     2625.58    131.54 o
   4   4  13        3.35      -10.33     76.27 o
   5   4  13      200.91       32.54     69.74 o
   6   4  13       28.00       46.93     71.73 o
   7   4  13        5.44      -91.85     78.00 o
   8   4  13       92.33      -67.42    127.50 o
   9   4  13       79.15       22.24    137.62 o
  10   4  13       20.46     -144.15    244.88 o
 -11   5  13      750.79     1054.26    175.80 o
 -10   5  13     3141.82     3416.28    221.60 o
  -9   5  13     1914.37     2079.29    167.47 o
  -8   5  13     2706.17     2585.34    155.50 o
  -7   5  13     5960.39     5991.62    239.36 o
  -6   5  13    10686.68    10448.79    378.45 o
  -5   5  13     3785.14     4017.12    223.99 o
  -4   5  13     5956.88     6472.25    285.34 o
  -3   5  13     2303.26     2707.23    161.78 o
  -2   5  13     3485.98     3832.09    123.25 o
  -1   5  13     9699.29    10142.67    225.94 o
   0   5  13     4325.01     4374.07    134.15 o
   1   5  13     2324.58     2886.07    133.02 o
   2   5  13    10354.08    10528.49    304.43 o
   3   5  13     7580.98     7523.06    299.21 o
   4   5  13     7698.66     7327.28    267.64 o
   5   5  13    13787.54    13390.39    412.75 o
   6   5  13     6037.07     5997.44    272.05 o
   7   5  13     4872.81     4595.96    234.02 o
   8   5  13     4738.96     4527.00    294.29 o
   9   5  13     1002.91     1008.07    293.35 o
  10   5  13      624.59      359.45    267.46 o
 -11   6  13      118.98      230.45    127.29 o
 -10   6  13        6.10       65.18    105.75 o
  -9   6  13      157.34       70.90     86.60 o
  -8   6  13      192.71      100.22     78.52 o
  -7   6  13        9.22      -52.83     64.07 o
  -6   6  13        0.17      -39.12     78.67 o
  -5   6  13       41.19        6.91     88.98 o
  -4   6  13      770.28      735.46    116.88 o
  -3   6  13      413.15      526.03     83.02 o
  -2   6  13        4.95       -5.62     43.22 o
  -1   6  13      172.22      183.30     43.07 o
   0   6  13      527.69      578.41     70.18 o
   1   6  13      433.39      421.07     62.13 o
   2   6  13     2728.54     2821.60    174.54 o
   3   6  13     1712.72     1869.52    118.36 o
   4   6  13       31.66      -72.90     63.38 o
   5   6  13       31.72       29.67     74.36 o
   6   6  13      253.51      432.79    107.17 o
   7   6  13      926.22      912.80    191.49 o
   8   6  13       39.16       34.71    144.04 o
   9   6  13      223.67      224.28    170.59 o
  10   6  13      207.28      274.16    237.09 o
 -10   7  13     2641.91     2948.11    243.27 o
  -9   7  13      853.71      929.82    133.54 o
  -8   7  13     2451.07     2206.23    146.44 o
  -7   7  13     4757.85     5155.49    253.58 o
  -6   7  13     2024.93     1957.65    153.23 o
  -5   7  13     2143.72     2128.00    168.76 o
  -4   7  13    10107.09    10430.15    435.87 o
  -3   7  13     5394.13     5763.84    294.09 o
  -2   7  13     3601.84     3685.55    150.61 o
  -1   7  13     8157.95     7939.97    266.83 o
   0   7  13     4564.27     4818.48    187.23 o
   1   7  13     5048.34     5265.29    274.71 o
   2   7  13     6016.85     6647.88    218.28 o
   3   7  13     5605.62     5756.94    224.24 o
   4   7  13      257.58      234.51    104.46 o
   5   7  13     1385.91     1628.95    156.34 o
   6   7  13     3679.30     3933.23    238.68 o
   7   7  13     1730.47     1913.58    235.94 o
   8   7  13     1374.46     1211.45    238.61 o
   9   7  13     2456.77     2802.48    346.98 o
  10   7  13      621.27     1200.64    532.81 o
 -10   8  13      232.42      183.99    152.66 o
  -9   8  13      688.45      543.39    143.06 o
  -8   8  13      367.17      433.76    143.80 o
  -7   8  13      625.51      491.74     98.52 o
  -6   8  13      203.53      230.02     88.30 o
  -5   8  13       35.62        2.99     80.43 o
  -4   8  13       96.01      122.60     89.04 o
  -3   8  13      523.54      424.77     98.00 o
  -2   8  13        1.14      -77.10     50.81 o
  -1   8  13      255.40      358.37     98.61 o
   0   8  13        7.57      242.82    188.25 o
   1   8  13      816.66      871.31    116.62 o
   2   8  13     2694.66     2788.37    177.71 o
   3   8  13      420.90      636.15    107.83 o
   4   8  13        3.08      -96.43     92.64 o
   5   8  13       52.10       33.38    104.11 o
   6   8  13       38.82       88.96    110.48 o
   7   8  13       17.34      313.23    209.18 o
   8   8  13        5.23      362.40    203.46 o
   9   8  13        0.55      442.19    324.56 o
 -10   9  13     1421.70     1521.81    193.65 o
  -9   9  13     1426.59     1704.33    197.08 o
  -8   9  13     2952.40     3042.18    244.92 o
  -7   9  13     2322.45     2351.31    210.51 o
  -6   9  13     2741.88     2943.92    228.56 o
  -5   9  13     2406.32     1912.57    611.93 o
  -4   9  13     8296.75     8186.15    404.85 o
  -3   9  13    11607.19    11199.53    465.72 o
  -2   9  13     8392.31     7922.08    326.12 o
  -1   9  13    14116.27    13119.93    435.43 o
   0   9  13    12839.09    13268.75    489.62 o
   1   9  13    12797.85    12914.69    548.47 o
   2   9  13     6972.04     7498.30    468.88 o
   3   9  13     9716.46    10006.87    450.87 o
   4   9  13     5243.90     5511.31    367.77 o
   5   9  13     7789.58     7719.81    756.50 o
   6   9  13     3103.22     3216.29    338.58 o
   7   9  13     3461.26     4136.11    381.88 o
   8   9  13     3489.68     3917.24    447.54 o
   9   9  13     4999.58     6561.65    943.18 o
  -9  10  13       38.16       55.14    117.77 o
  -8  10  13      323.60      224.01    152.47 o
  -7  10  13        1.63     -108.67    126.52 o
  -6  10  13       13.60      -25.18    123.96 o
  -5  10  13        1.13      265.67    134.50 o
  -4  10  13       39.49      -19.41    127.40 o
  -3  10  13      458.39      229.89    143.73 o
  -2  10  13       44.48      171.75    118.83 o
  -1  10  13      210.94      279.00    128.22 o
   0  10  13      207.60      245.69    121.30 o
   1  10  13     1653.05     1477.29    174.15 o
   2  10  13      366.09      423.28    158.51 o
   3  10  13      117.54      335.32    154.85 o
   4  10  13      137.82     -120.04    191.68 o
   5  10  13       56.28      174.18    217.85 o
   6  10  13      153.62      103.56    208.43 o
   7  10  13       11.26      105.73    229.41 o
   8  10  13        7.79      205.41    239.90 o
  -8  11  13     3252.04     3049.18    267.44 o
  -7  11  13     2824.93     2770.00    243.86 o
  -6  11  13     1607.53     1678.54    182.64 o
  -5  11  13     4852.86     5412.27    475.97 o
  -4  11  13     2952.06     3343.26    314.78 o
  -3  11  13     6581.33     6731.12    770.14 o
  -2  11  13     7822.57     7470.71    498.01 o
  -1  11  13     4353.11     4356.26    283.17 o
   0  11  13     4525.90     4371.85    289.56 o
   1  11  13     9614.04     9381.33    701.41 o
   2  11  13     5055.29     5171.64    324.11 o
   3  11  13     5445.48     5439.43    389.09 o
   4  11  13     3963.69     3774.44    371.06 o
   5  11  13     2951.49     3426.52    358.71 o
   6  11  13     4299.36     4625.60    481.13 o
   7  11  13     4008.48     3592.64    437.70 o
   8  11  13     1939.08     2358.05    356.79 o
  -8  12  13       48.07      106.87    136.77 o
  -7  12  13       15.37      -22.41    131.93 o
  -6  12  13        7.55      -79.50    127.40 o
  -5  12  13      288.65      219.34    153.78 o
  -4  12  13      281.78      187.82    174.18 o
  -3  12  13      328.53      389.75    165.95 o
  -2  12  13       55.16      -19.46    148.60 o
  -1  12  13       35.06      -49.38    141.35 o
   0  12  13      150.64      -43.49    149.59 o
   1  12  13      385.24      405.29    197.03 o
   2  12  13     1327.86     1174.01    271.56 o
   3  12  13     1050.51     1374.83    288.10 o
   4  12  13        0.43      -19.05    226.88 o
   5  12  13      132.59      131.09    243.94 o
   6  12  13        3.81      -45.46    236.01 o
   7  12  13        6.06       98.91    246.36 o
  -7  13  13     1075.57     1209.85    185.01 o
  -6  13  13     2956.30     3056.87    271.82 o
  -5  13  13     2303.24     2001.93    737.52 o
  -4  13  13      744.03      764.01    186.71 o
  -3  13  13      986.07     1163.12    207.98 o
  -2  13  13      330.03      429.15    181.54 o
  -1  13  13      436.54      405.71    183.54 o
   0  13  13      776.75      778.34    255.09 o
   1  13  13     2179.81     2179.56    330.05 o
   2  13  13     1754.04     1553.45    311.60 o
   3  13  13     1870.99     1431.73    362.66 o
   4  13  13     2789.77     2957.68    434.76 o
   5  13  13     1876.96     2267.39    407.76 o
   6  13  13     2418.25     2511.48    376.97 o
  -5  14  13       15.60      279.31    193.80 o
  -4  14  13        1.69       71.75    190.47 o
  -3  14  13       75.56       86.92    220.97 o
  -2  14  13       84.21      108.33    175.44 o
  -1  14  13        1.30        5.16    217.54 o
   0  14  13      125.66     -208.54    208.14 o
   1  14  13      272.01     -414.01    346.37 o
   2  14  13      426.85       60.55    316.72 o
   3  14  13       36.12     -253.35    313.43 o
   4  14  13       61.66     -300.48    299.91 o
   5  14  13      121.40       54.59    319.14 o
  -4  15  13     1301.04      893.46    420.68 o
  -3  15  13     1354.55     1327.92    282.67 o
  -2  15  13     3161.91     2898.67    664.12 o
  -1  15  13     2258.03     1770.81    340.33 o
   0  15  13     2376.15     2170.39    367.52 o
   1  15  13     3124.08     3461.78    467.13 o
   2  15  13     2105.23     1421.92    402.25 o
   3  15  13     2319.70     1291.65    419.86 o
 -11   0  14     4734.02     4511.65    564.32 o
 -10   0  14     3464.12     3980.12    425.41 o
  -9   0  14     3109.59     2642.83    283.64 o
  -8   0  14     1713.64     1943.10    230.67 o
  -7   0  14     4982.29     4584.32    260.42 o
  -6   0  14      170.83       15.62    164.12 o
  -5   0  14     3748.63     3982.86    369.89 o
  -4   0  14     7047.41     8563.94    512.08 o
  -3   0  14     2662.05     2433.80    245.98 o
  -2   0  14     4737.31     4635.90    228.62 o
  -1   0  14     9249.30     9368.56    284.72 o
   0   0  14    13543.49    13132.62    383.60 o
   1   0  14    14788.94    14348.33    419.80 o
   2   0  14    10278.08     9790.92    349.35 o
   3   0  14      598.97      540.19    102.67 o
   4   0  14     3662.16     3612.34    241.05 o
   5   0  14     6987.31     7324.23    386.15 o
   6   0  14     2101.41     2311.79    256.90 o
   7   0  14      692.44      344.85    175.79 o
   8   0  14     2305.11     2609.75    299.89 o
   9   0  14     3234.51     3479.77    567.22 o
  10   0  14     1220.98     1343.37    515.12 o
 -11   1  14       17.28      -46.43    151.98 o
 -10   1  14       21.78      187.19    428.83 o
  -9   1  14       27.41      -91.16    101.01 o
  -8   1  14       31.53       23.51    135.02 o
  -7   1  14        2.91      -58.76     60.02 o
  -6   1  14      205.88      208.91     72.91 o
  -5   1  14     1504.84     1361.44    121.22 o
  -4   1  14     2321.52     2307.01    414.78 o
  -3   1  14      360.43      536.66    230.53 o
  -2   1  14      172.07      140.41     43.07 o
  -1   1  14     4478.32     4429.86    120.73 o
   0   1  14     2074.11     2188.33     84.32 o
   1   1  14      853.21      815.11     56.90 o
   2   1  14       81.94       15.14     47.22 o
   3   1  14      102.21       58.85     52.00 o
   4   1  14        0.23      -43.86     49.66 o
   5   1  14      216.65       70.10     85.10 o
   6   1  14      141.57       60.74     99.15 o
   7   1  14       33.43     -115.50    100.46 o
   8   1  14      552.10      372.65    135.27 o
   9   1  14       60.32     -161.04    147.22 o
  10   1  14      131.41       88.27    192.24 o
 -11   2  14     2319.43     2768.11    281.87 o
 -10   2  14     2715.26     3048.40    321.02 o
  -9   2  14     3119.28     3165.20    300.86 o
  -8   2  14     6261.86     6305.18    270.61 o
  -7   2  14     5380.34     5203.82    224.10 o
  -6   2  14     5404.53     5465.12    194.92 o
  -5   2  14    13220.55    12847.51    417.88 o
  -4   2  14    11176.03    10949.57    406.04 o
  -3   2  14     9860.65     9774.63    370.22 o
  -2   2  14     9904.66    10172.16    333.16 o
  -1   2  14    13307.98    12858.98    293.22 o
   0   2  14     5747.75     5598.71    150.96 o
   1   2  14    10449.85    10046.36    237.34 o
   2   2  14    16121.87    15694.52    365.68 o
   3   2  14     5937.85     5627.40    181.15 o
   4   2  14     4933.64     5019.90    175.34 o
   5   2  14     4098.75     3860.29    167.76 o
   6   2  14     3661.58     3651.66    198.66 o
   7   2  14     2745.90     2320.39    196.25 o
   8   2  14     4985.19     4668.36    294.53 o
   9   2  14     3445.79     3278.85    397.92 o
  10   2  14     2520.43     2790.89    370.93 o
 -11   3  14      223.38      163.95    170.76 o
 -10   3  14       17.81      -68.01    181.10 o
  -9   3  14       53.71      -22.70    106.21 o
  -8   3  14        0.00      -23.15     85.76 o
  -7   3  14      872.01      848.44    103.65 o
  -6   3  14      117.27      206.46     60.94 o
  -5   3  14      159.34       65.16     57.12 o
  -4   3  14     2111.29     2101.86    132.49 o
  -3   3  14      943.14     1017.02    147.47 o
  -2   3  14        5.18       46.28     74.09 o
  -1   3  14      196.31      155.33     36.81 o
   0   3  14      255.82      418.15     70.90 o
   1   3  14     3227.51     3410.88    138.24 o
   2   3  14      282.87      159.51     52.74 o
   3   3  14      465.16      425.66     66.87 o
   4   3  14      238.08      229.11     62.73 o
   5   3  14        9.24      -49.11     65.57 o
   6   3  14      148.13      140.40     80.67 o
   7   3  14       65.14     -129.79    112.23 o
   8   3  14     1167.80     1041.79    192.67 o
   9   3  14       78.90     -217.89    155.05 o
  10   3  14      163.11     -108.15    219.71 o
 -11   4  14     1100.86     1351.20    561.42 o
 -10   4  14     1400.78     1525.86    174.67 o
  -9   4  14     5540.23     5878.34    365.49 o
  -8   4  14     3872.08     3672.58    193.57 o
  -7   4  14    11038.12    10598.39    378.74 o
  -6   4  14    10436.28    11272.64    388.51 o
  -5   4  14     4648.76     4283.85    169.24 o
  -4   4  14     7795.62     7958.23    688.76 o
  -3   4  14     8390.66     8213.15    242.42 o
  -2   4  14     6139.67     6633.91    202.06 o
  -1   4  14     4977.34     5341.66    142.64 o
   0   4  14    10638.61    11063.32    232.73 o
   1   4  14     3790.92     4120.31    152.70 o
   2   4  14     6292.36     6461.61    200.14 o
   3   4  14    11390.18    11512.86    316.99 o
   4   4  14     7693.52     7720.05    270.84 o
   5   4  14     6952.99     6037.98    230.64 o
   6   4  14    13777.91    13689.21    474.60 o
   7   4  14     6294.01     5294.25    311.05 o
   8   4  14     5247.54     4889.24    370.79 o
   9   4  14     3665.35     3251.86    489.75 o
  10   4  14     2379.61     2496.82    538.65 o
 -11   5  14       11.73      169.53    157.17 o
 -10   5  14       54.42      228.90    111.04 o
  -9   5  14      162.79      173.85     80.57 o
  -8   5  14      447.24      408.11     80.28 o
  -7   5  14        1.84       26.06     60.23 o
  -6   5  14       21.09      -22.11     55.84 o
  -5   5  14     2881.05     3054.93    198.37 o
  -4   5  14       12.24     -114.56    131.46 o
  -3   5  14      259.93      262.34    115.18 o
  -2   5  14     2180.08     2400.20    126.25 o
  -1   5  14      463.93      439.52     50.69 o
   0   5  14      631.52      622.76     55.14 o
   1   5  14     2633.88     2692.98    128.02 o
   2   5  14      905.92      928.13     81.27 o
   3   5  14      221.02      226.83     61.88 o
   4   5  14      655.95      608.57     88.42 o
   5   5  14      103.72       85.68     69.41 o
   6   5  14      366.63      218.00    104.23 o
   7   5  14      609.70      559.56    166.35 o
   8   5  14      509.17      454.64    173.75 o
   9   5  14       87.21       25.87    189.76 o
  10   5  14       16.11        9.78    266.08 o
 -10   6  14     1658.33     1831.03    183.00 o
  -9   6  14     4023.62     4258.66    273.54 o
  -8   6  14     1352.46     1366.61    126.11 o
  -7   6  14     3068.37     3291.67    190.62 o
  -6   6  14     7727.90     7998.22    383.63 o
  -5   6  14     7099.81     7267.42    437.55 o
  -4   6  14     1069.97     1597.33    172.08 o
  -3   6  14     4728.43     4575.63    264.29 o
  -2   6  14     2444.45     2481.87    126.69 o
  -1   6  14     4041.79     4113.84    160.24 o
   0   6  14     8768.83     9568.43    377.57 o
   1   6  14      348.07      388.40     72.40 o
   2   6  14     3889.91     4144.17    162.39 o
   3   6  14     5585.00     5708.31    220.83 o
   4   6  14    10475.39    10706.74    373.36 o
   5   6  14     3505.00     3183.55    225.17 o
   6   6  14     6165.04     6713.36    334.38 o
   7   6  14     2507.79     2190.04    249.03 o
   8   6  14     1093.36     1055.38    213.67 o
   9   6  14     1218.65     1111.76    245.00 o
  10   6  14      536.97      820.35    486.70 o
 -10   7  14      804.12      899.50    187.40 o
  -9   7  14      391.46      382.57    108.79 o
  -8   7  14     1674.93     1628.66    171.84 o
  -7   7  14      533.36      581.32    112.03 o
  -6   7  14       73.36     -137.56     95.84 o
  -5   7  14       10.18      -44.99     93.36 o
  -4   7  14      716.90      625.67    114.39 o
  -3   7  14     1890.61     1839.57    145.74 o
  -2   7  14      429.63      461.85     90.20 o
  -1   7  14        0.67      -20.83     53.18 o
   0   7  14      772.79      653.91     74.37 o
   1   7  14     1901.85     1867.52    149.87 o
   2   7  14     1558.05     1576.88    124.98 o
   3   7  14      124.67      141.70    117.30 o
   4   7  14        1.18     -141.14     87.86 o
   5   7  14      110.11      150.12    111.20 o
   6   7  14       30.31     -140.47    173.63 o
   7   7  14      188.87      253.68    173.58 o
   8   7  14      122.59      422.81    240.60 o
   9   7  14      232.22      379.26    386.38 o
 -10   8  14     1585.33     1777.30    214.45 o
  -9   8  14     2984.32     2930.47    365.49 o
  -8   8  14     1524.95     1329.55    169.39 o
  -7   8  14     1191.62     1301.38    146.80 o
  -6   8  14     1608.26     2083.87    234.98 o
  -5   8  14     2703.85     2344.09    252.06 o
  -4   8  14     4273.65     4395.14    239.19 o
  -3   8  14    11383.08    10721.17    403.87 o
  -2   8  14    10337.07    10864.06    323.69 o
  -1   8  14     7062.87     7150.80    272.17 o
   0   8  14    13541.98    13808.16    555.28 o
   1   8  14    16049.72    16529.03    600.91 o
   2   8  14     6429.87     6676.30    460.09 o
   3   8  14     3510.08     3520.58    196.22 o
   4   8  14     3791.70     3899.23    229.07 o
   5   8  14     2459.35     2642.54    210.22 o
   6   8  14     1378.45     1437.02    225.06 o
   7   8  14     2371.50     2960.06    365.76 o
   8   8  14     2736.05     2769.66    323.18 o
   9   8  14     3016.77     3042.54    479.94 o
  -9   9  14       14.61       12.34    125.10 o
  -8   9  14      264.44      224.28    134.03 o
  -7   9  14       63.41        4.71    120.33 o
  -6   9  14      440.16      423.59    140.53 o
  -5   9  14      504.07      379.25    182.09 o
  -4   9  14      126.66      138.38    171.26 o
  -3   9  14      437.19      395.81    117.53 o
  -2   9  14     2490.63     2697.48    220.29 o
  -1   9  14      127.18      438.38    186.22 o
   0   9  14      300.01      307.54    112.76 o
   1   9  14      206.45      252.14    112.35 o
   2   9  14       32.03      219.34    161.58 o
   3   9  14       99.88       50.78    146.60 o
   4   9  14       72.70       87.19    189.01 o
   5   9  14       39.78       17.44    193.83 o
   6   9  14       14.20     -110.94    194.53 o
   7   9  14      246.52      699.68    235.51 o
   8   9  14       32.50      334.30    230.57 o
  -9  10  14     1227.24      875.18    176.90 o
  -8  10  14     1373.08     1514.97    190.90 o
  -7  10  14     3438.45     3301.61    253.20 o
  -6  10  14     2776.39     2867.75    261.75 o
  -5  10  14     3771.49     3632.85    646.80 o
  -4  10  14     4055.85     4432.88    342.56 o
  -3  10  14     7025.81     6848.23    397.08 o
  -2  10  14     7172.93     7066.83    371.33 o
  -1  10  14    10733.71    10196.29    448.02 o
   0  10  14     7049.53     7297.76    355.48 o
   1  10  14     8851.87     8834.37    482.74 o
   2  10  14     8955.48     7988.66    625.80 o
   3  10  14     8675.60     8287.62    476.96 o
   4  10  14     6986.03     6753.35    481.04 o
   5  10  14     4186.78     4456.64    392.87 o
   6  10  14     3348.55     3263.74    359.77 o
   7  10  14     4468.07     5741.90    469.52 o
   8  10  14     3163.84     2974.90    432.73 o
  -8  11  14      530.50      266.54    168.09 o
  -7  11  14      481.63      301.81    156.78 o
  -6  11  14      196.87      212.09    138.70 o
  -5  11  14      223.25      322.59    175.22 o
  -4  11  14      107.70      289.05    155.00 o
  -3  11  14       82.51     -145.84    141.48 o
  -2  11  14        0.09     -203.35    138.86 o
  -1  11  14       53.80       32.95    103.62 o
   0  11  14        0.69        1.15    156.29 o
   1  11  14      148.59     -164.52    161.55 o
   2  11  14      905.76      907.00    211.01 o
   3  11  14      899.73      678.30    253.14 o
   4  11  14        1.14     -197.31    203.13 o
   5  11  14       55.90      113.20    223.73 o
   6  11  14      176.41      247.36    244.82 o
   7  11  14        6.18       -0.22    250.69 o
  -7  12  14     2906.27     2683.07    250.92 o
  -6  12  14     1636.87     1225.08    259.20 o
  -5  12  14     5426.04     6053.49    945.25 o
  -4  12  14     4172.57     4511.24    858.38 o
  -3  12  14     1884.85     1806.10    270.25 o
  -2  12  14     2934.41     3741.72    595.23 o
  -1  12  14     2498.95     2554.73    278.75 o
   0  12  14     1610.67     1377.96    224.91 o
   1  12  14     1662.80     1529.00    240.52 o
   2  12  14     1660.52     1345.84    294.38 o
   3  12  14     1677.75     1510.80    343.75 o
   4  12  14     3417.01     3352.75    430.57 o
   5  12  14     3518.21     3344.20    442.32 o
   6  12  14     1337.93     1413.89    293.40 o
  -6  13  14        0.92      155.08    179.93 o
  -5  13  14        2.41      432.28    174.35 o
  -4  13  14       32.72      204.21    200.92 o
  -3  13  14        0.73       70.68    163.38 o
  -2  13  14       13.09      -14.71    167.63 o
  -1  13  14      123.50      194.14    187.97 o
   0  13  14      363.30      228.43    319.21 o
   1  13  14        3.36     -157.42    243.88 o
   2  13  14       14.94     -393.83    277.97 o
   3  13  14      129.46      -17.60    286.14 o
   4  13  14        4.60       -4.81    285.69 o
   5  13  14        2.52     -122.74    288.19 o
  -5  14  14     2754.65     3444.95   2221.10 o
  -4  14  14     1183.62     1503.17    284.87 o
  -3  14  14     1193.39     1062.50    226.86 o
  -2  14  14     1589.78     1796.04    335.83 o
  -1  14  14     2043.31     2010.69    340.04 o
   0  14  14     1054.53     1265.80    406.66 o
   1  14  14     1004.19      829.80    387.19 o
   2  14  14     1201.40      476.65    349.13 o
   3  14  14     1906.08     1622.10    404.28 o
   4  14  14     3020.04     2820.55    448.95 o
  -3  15  14        1.96      416.84    238.99 o
  -2  15  14        3.25       53.14    244.30 o
  -1  15  14       77.44     -247.30    302.48 o
   0  15  14      224.35     -103.12    341.48 o
   1  15  14       48.23     -540.50    356.87 o
   2  15  14      907.38      347.82    441.19 o
 -11   1  15     2122.17     1993.58    266.92 o
 -10   1  15     3997.05     4509.19    307.94 o
  -9   1  15     2548.58     2775.77    227.71 o
  -8   1  15     1566.35     1665.17    145.75 o
  -7   1  15     3614.74     3763.17    209.29 o
  -6   1  15     6213.95     6638.69    390.42 o
  -5   1  15      957.62      887.67    111.53 o
  -4   1  15     8480.98     8163.07    378.53 o
  -3   1  15     8234.36     8551.33    322.47 o
  -2   1  15     8139.34     7961.93    272.12 o
  -1   1  15    12727.08    12445.09    259.45 o
   0   1  15    22030.49    22363.30    481.27 o
   1   1  15     5943.28     5711.37    157.54 o
   2   1  15    10443.96    10115.97    258.73 o
   3   1  15     9856.77    10246.41    269.71 o
   4   1  15     1659.20     1321.49    101.41 o
   5   1  15     6500.15     6336.58    220.25 o
   6   1  15     2432.91     2756.36    199.98 o
   7   1  15     1691.66     1788.60    231.45 o
   8   1  15      820.88      536.82    196.75 o
   9   1  15     3097.52     3105.92    555.75 o
  10   1  15      532.14      228.33    195.46 o
 -11   2  15      300.06      155.88    167.14 o
 -10   2  15       70.99       51.40    134.78 o
  -9   2  15      491.11      505.93    135.98 o
  -8   2  15        0.04      -51.74     79.43 o
  -7   2  15      115.27       72.76     82.52 o
  -6   2  15      513.01      537.80     79.23 o
  -5   2  15     2206.12     1869.03    137.03 o
  -4   2  15     1607.62     1651.62    179.79 o
  -3   2  15     5020.31     4748.06    178.57 o
  -2   2  15      667.61      608.18     86.61 o
  -1   2  15      537.07      530.25     56.03 o
   0   2  15     3276.77     3164.21    112.24 o
   1   2  15      947.07      870.26     64.71 o
   2   2  15      711.26      789.26     69.74 o
   3   2  15        7.56      105.89     70.04 o
   4   2  15       27.93      -46.72     56.72 o
   5   2  15      276.01      191.82     70.60 o
   6   2  15      460.85      233.37    104.12 o
   7   2  15      393.73      232.83    156.86 o
   8   2  15      798.66      565.43    185.68 o
   9   2  15     1540.75     1183.59    332.91 o
  10   2  15      633.13      622.32    228.12 o
 -11   3  15      657.24      596.60    163.98 o
 -10   3  15     2355.86     2583.51    248.13 o
  -9   3  15     4125.79     4285.11    377.37 o
  -8   3  15     5821.52     5661.15    335.00 o
  -7   3  15     3574.03     3542.89    284.95 o
  -6   3  15     6799.22     6549.13    264.95 o
  -5   3  15     5859.94     5582.78    278.61 o
  -4   3  15    11538.40    10994.94    369.87 o
  -3   3  15    10912.21    11219.13    364.48 o
  -2   3  15     9576.19     9636.75    253.97 o
  -1   3  15     5525.15     5421.14    150.71 o
   0   3  15     8910.76     9052.15    212.18 o
   1   3  15    10452.51    10987.57    306.64 o
   2   3  15     7610.61     7892.96    216.31 o
   3   3  15     8221.93     8019.88    242.41 o
   4   3  15    10602.06    10344.17    301.37 o
   5   3  15     7823.78     7483.65    261.46 o
   6   3  15     9642.60     8942.83    344.87 o
   7   3  15     9579.30     9460.82    498.86 o
   8   3  15     5002.30     3535.68    557.64 o
   9   3  15     4295.57     3003.10    655.31 o
  10   3  15     2860.89     3103.80    538.51 o
 -11   4  15        2.98      114.23    196.81 o
 -10   4  15      153.32       61.99    114.20 o
  -9   4  15        0.10      -99.96     99.41 o
  -8   4  15     1086.81      998.76    106.30 o
  -7   4  15      135.18      125.06     61.98 o
  -6   4  15      529.38      774.65    124.89 o
  -5   4  15      460.67      284.04    127.85 o
  -4   4  15      820.72      545.19    155.80 o
  -3   4  15      303.84      228.09     76.79 o
  -2   4  15       29.85      129.04     59.05 o
  -1   4  15     1508.82     1408.14     76.02 o
   0   4  15     1357.90     1465.09     76.84 o
   1   4  15     2038.68     2088.49     97.11 o
   2   4  15     2224.87     2161.60    121.62 o
   3   4  15       12.28      -28.76     54.00 o
   4   4  15       42.50       63.56     68.11 o
   5   4  15     1615.05     1463.72    137.26 o
   6   4  15     1368.51     1157.31    139.56 o
   7   4  15        0.12      -90.31    154.56 o
   8   4  15      184.37      167.66    173.13 o
   9   4  15       67.81      -82.18    251.04 o
  10   4  15        0.53       61.84    235.17 o
 -10   5  15      811.73      967.86    150.77 o
  -9   5  15     1554.58     1737.10    151.45 o
  -8   5  15     3882.88     3770.08    200.02 o
  -7   5  15     3829.25     3629.93    205.06 o
  -6   5  15     7235.42     7661.80    462.51 o
  -5   5  15     6090.45     6935.89    424.91 o
  -4   5  15     6308.72     6068.69    488.30 o
  -3   5  15     3447.48     3942.80    366.79 o
  -2   5  15     7605.01     7885.36    257.16 o
  -1   5  15     3306.57     3535.09    130.68 o
   0   5  15     4729.46     4884.91    162.57 o
   1   5  15      371.46      424.62     58.46 o
   2   5  15     4380.42     4510.97    188.01 o
   3   5  15     8342.69     8415.03    361.04 o
   4   5  15     8980.58     8977.34    302.52 o
   5   5  15     5358.12     4900.87    238.49 o
   6   5  15     7669.88     7187.15    395.35 o
   7   5  15     6175.58     5662.25    381.54 o
   8   5  15     3353.98     2902.69    339.76 o
   9   5  15     3154.39     3020.86    614.86 o
  10   5  15     1954.94     2547.80    629.43 o
 -10   6  15        9.16      218.54    160.00 o
  -9   6  15        0.28       31.31     81.16 o
  -8   6  15       35.83       95.36     73.97 o
  -7   6  15       25.63      -93.39     83.88 o
  -6   6  15      517.61      588.06    130.68 o
  -5   6  15       13.39     -128.68     90.67 o
  -4   6  15     1075.98     1043.40    204.18 o
  -3   6  15     2151.34     2139.47    148.55 o
  -2   6  15      310.43      354.55    105.97 o
  -1   6  15     1331.05     1286.98     86.89 o
   0   6  15      980.51      971.64     80.06 o
   1   6  15       24.68      -47.33    106.51 o
   2   6  15     1172.10     1264.30    108.49 o
   3   6  15      206.01      221.68     90.58 o
   4   6  15        3.50      -42.45     73.42 o
   5   6  15        1.21      118.24     88.42 o
   6   6  15        0.70      134.42    153.46 o
   7   6  15      276.71      197.73    179.23 o
   8   6  15      318.35      282.69    223.32 o
   9   6  15      715.83      838.15    390.14 o
 -10   7  15     2095.30     2106.97    351.66 o
  -9   7  15     2764.10     2912.20    281.32 o
  -8   7  15     4255.40     4305.83    289.27 o
  -7   7  15     2722.32     2691.78    222.66 o
  -6   7  15     2433.56     2286.03    193.44 o
  -5   7  15     5833.75     6062.06    316.96 o
  -4   7  15     6652.36     6931.63    284.37 o
  -3   7  15     2580.73     2820.34    187.77 o
  -2   7  15    14780.83    14563.14    446.05 o
  -1   7  15     3199.83     3529.77    144.93 o
   0   7  15     2910.40     3105.99    146.51 o
   1   7  15     6937.55     7377.54    266.48 o
   2   7  15     5862.44     6280.31    250.09 o
   3   7  15     1343.22     1559.69    133.90 o
   4   7  15     3671.50     3745.22    217.10 o
   5   7  15     1982.16     1802.42    189.14 o
   6   7  15      652.67      762.05    196.10 o
   7   7  15     1295.09     1439.02    233.19 o
   8   7  15     1410.93     1797.76    290.30 o
   9   7  15      807.79      863.91    497.90 o
  -9   8  15      878.77      613.36    151.27 o
  -8   8  15      586.79      419.99    124.53 o
  -7   8  15     1970.17     1707.39    229.49 o
  -6   8  15      328.15      220.66    123.61 o
  -5   8  15       47.70       75.26    112.37 o
  -4   8  15      729.02      740.79    112.47 o
  -3   8  15       14.99       -5.69     79.15 o
  -2   8  15       10.03      -37.55     83.76 o
  -1   8  15      834.91      743.20     84.25 o
   0   8  15       49.70       72.98     62.83 o
   1   8  15       72.89      108.92     92.97 o
   2   8  15     1382.85     1394.06    166.89 o
   3   8  15       84.48      175.72    112.44 o
   4   8  15      372.92      228.27    127.78 o
   5   8  15      658.25      581.65    193.49 o
   6   8  15      244.44      465.73    204.87 o
   7   8  15       10.72      246.53    225.40 o
   8   8  15       13.94      271.36    209.73 o
  -9   9  15     2644.32     2573.45    252.78 o
  -8   9  15     3931.20     3806.64    292.46 o
  -7   9  15     1335.12     1196.05    173.84 o
  -6   9  15     3066.94     2814.61    618.27 o
  -5   9  15     2121.31     2042.28    287.36 o
  -4   9  15     2242.78     2293.94    249.54 o
  -3   9  15     4752.66     5347.30    360.90 o
  -2   9  15     4678.92     4693.35    328.69 o
  -1   9  15     5148.93     5282.56    294.31 o
   0   9  15    10009.24     9979.28    385.32 o
   1   9  15    13503.06    13008.24    514.24 o
   2   9  15     9494.78     9232.77    573.98 o
   3   9  15     2821.89     2785.76    273.94 o
   4   9  15     2643.31     2633.35    282.70 o
   5   9  15     4221.46     4557.54    388.10 o
   6   9  15     2454.05     3346.10    344.09 o
   7   9  15     1918.47     2358.03    362.55 o
   8   9  15     2670.49     3501.61    377.95 o
  -8  10  15      224.28      270.47    142.23 o
  -7  10  15        0.33       11.09    126.90 o
  -6  10  15       95.66       88.88    166.88 o
  -5  10  15       32.43      -62.75    151.14 o
  -4  10  15      673.38      440.03    175.04 o
  -3  10  15      185.15      140.71    180.45 o
  -2  10  15      262.51      108.88    135.79 o
  -1  10  15        0.16     -116.78    102.85 o
   0  10  15       17.54      -58.22    114.16 o
   1  10  15      150.50      110.08    155.13 o
   2  10  15        6.03     -155.25    156.25 o
   3  10  15        2.22      508.25    498.84 o
   4  10  15      199.87       88.59    244.06 o
   5  10  15       83.30      168.38    216.52 o
   6  10  15       41.43        5.50    224.59 o
   7  10  15        2.16      119.97    239.35 o
  -8  11  15      847.41      742.36    165.28 o
  -7  11  15     2300.87     2056.91    341.55 o
  -6  11  15     3091.93     2719.91    461.91 o
  -5  11  15     2943.84     2781.26    367.72 o
  -4  11  15     6199.37     6312.74    447.90 o
  -3  11  15     2611.78     2633.93    257.48 o
  -2  11  15     2712.66     2341.94    252.24 o
  -1  11  15     3954.34     4552.46    287.52 o
   0  11  15     4871.60     5200.05    374.05 o
   1  11  15     4316.08     4660.08    336.00 o
   2  11  15     3091.67     3026.25    337.27 o
   3  11  15     2883.12     2713.63    374.86 o
   4  11  15     2752.56     3009.42    397.01 o
   5  11  15     4210.28     4603.91    481.33 o
   6  11  15     2965.78     3216.55    441.08 o
   7  11  15     1847.20     1712.50    329.10 o
  -7  12  15      164.19      -12.07    162.88 o
  -6  12  15      258.34      162.93    158.97 o
  -5  12  15       45.56       55.95    156.75 o
  -4  12  15       80.45       59.11    162.01 o
  -3  12  15        5.78      -69.15    155.46 o
  -2  12  15      213.80      134.51    167.05 o
  -1  12  15      169.76     -160.67    182.44 o
   0  12  15       22.18     -181.87    163.27 o
   1  12  15      492.36      234.85    256.13 o
   2  12  15      162.44       23.35    238.01 o
   3  12  15      585.33      425.14    282.82 o
   4  12  15      130.71      167.72    281.91 o
   5  12  15       87.82      -68.06    278.61 o
   6  12  15      299.78      539.82    399.40 o
  -6  13  15     2923.84     2796.02    423.78 o
  -5  13  15     2612.59     2941.46    322.23 o
  -4  13  15     2921.58     2509.34    283.54 o
  -3  13  15     2880.56     2646.12    285.71 o
  -2  13  15     1435.26      924.49    219.45 o
  -1  13  15      963.20      813.62    212.18 o
   0  13  15      548.21      373.32    339.69 o
   1  13  15      593.93      552.48    354.76 o
   2  13  15     2206.39     2512.20    405.42 o
   3  13  15     2854.09     3034.42    433.57 o
   4  13  15     1456.05     1687.56    374.23 o
   5  13  15     1784.30     1358.41    372.42 o
  -4  14  15       22.86       44.39    192.66 o
  -3  14  15       16.14     -199.19    181.04 o
  -2  14  15        0.06     -149.78    177.05 o
  -1  14  15       65.49     -120.22    243.08 o
   0  14  15      526.01      275.75    359.30 o
   1  14  15      232.47      318.79    365.20 o
   2  14  15      280.10      376.05    378.50 o
   3  14  15      337.06      175.54    328.54 o
  -2  15  15     2449.61     2497.69    389.43 o
  -1  15  15     2851.44     2472.77    394.21 o
   0  15  15     2820.91     2539.10    485.13 o
   1  15  15     2411.30     2420.71    522.33 o
 -11   0  16     3050.43     2957.61    451.45 o
 -10   0  16     3322.22     3304.88    422.52 o
  -9   0  16     4331.77     4598.47    457.24 o
  -8   0  16     3424.73     3386.28    295.06 o
  -7   0  16     1098.55      790.05    277.82 o
  -6   0  16    10484.17    10328.48    669.95 o
  -5   0  16     1059.20     1174.94    205.47 o
  -4   0  16     1087.17     1117.06    191.00 o
  -3   0  16     3631.00     3708.55    225.79 o
  -2   0  16     6406.72     7050.76    348.87 o
  -1   0  16     1503.72     1324.82    102.64 o
   0   0  16    14853.14    14669.37    481.11 o
   1   0  16    19651.81    19983.70    600.96 o
   2   0  16     1848.91     1617.80    130.11 o
   3   0  16    15871.64    15332.67    520.15 o
   4   0  16     8933.75     8639.90    562.43 o
   5   0  16     5990.94     5555.67    303.64 o
   6   0  16     3437.95     2762.77    356.52 o
   7   0  16      935.36      706.16    252.71 o
   8   0  16      145.09        5.79    220.78 o
   9   0  16     2611.62     2130.77    785.70 o
  10   0  16     1092.08     1074.73    502.10 o
 -11   1  16      607.00      528.83    193.59 o
 -10   1  16      123.06       73.18    306.76 o
  -9   1  16       89.10      -97.77    132.48 o
  -8   1  16        5.20       18.27    147.55 o
  -7   1  16        0.16      -77.33    130.09 o
  -6   1  16        2.31     -112.91     61.43 o
  -5   1  16      511.89      555.31     78.23 o
  -4   1  16      133.20       64.00    120.13 o
  -3   1  16      774.69      725.71    100.49 o
  -2   1  16     2763.39     2605.07    193.95 o
  -1   1  16     4628.89     4493.89    144.44 o
   0   1  16      918.43      823.91     60.47 o
   1   1  16     3546.05     3177.03    119.21 o
   2   1  16     1550.95     1427.75     86.22 o
   3   1  16        0.01      -94.31     47.97 o
   4   1  16      971.79      840.72     88.76 o
   5   1  16       34.12      -44.70     65.20 o
   6   1  16        5.57      -10.25     84.99 o
   7   1  16      485.13      274.95    165.81 o
   8   1  16      315.38      138.52    170.88 o
   9   1  16      250.53       47.40    180.05 o
  10   1  16       15.90       56.06    186.05 o
 -11   2  16      678.53      793.19    460.14 o
 -10   2  16     2216.94     2337.06    322.93 o
  -9   2  16     2671.39     2739.10    228.11 o
  -8   2  16     4196.39     4140.05    267.92 o
  -7   2  16     2217.48     2324.28    188.65 o
  -6   2  16     6165.16     6232.25    233.18 o
  -5   2  16     5506.92     5402.67    253.12 o
  -4   2  16     4374.71     4411.27    233.76 o
  -3   2  16    13084.54    13067.38    458.57 o
  -2   2  16    12077.89    12282.08    417.63 o
  -1   2  16     8412.53     8411.63    246.56 o
   0   2  16    10425.51    10230.10    262.82 o
   1   2  16    12788.68    13164.05    313.45 o
   2   2  16    10643.31    10197.31    263.03 o
   3   2  16     9151.84     8774.74    265.05 o
   4   2  16     4658.18     4368.71    196.63 o
   5   2  16     3737.38     3560.25    191.67 o
   6   2  16     2846.33     2319.92    227.54 o
   7   2  16     5204.44     4630.71    337.28 o
   8   2  16     2314.55     1840.20    304.09 o
   9   2  16     1830.39     1661.47    391.39 o
  10   2  16     2117.37     1891.20    511.27 o
 -11   3  16      155.79       97.84    137.66 o
 -10   3  16       24.30      -24.28    122.06 o
  -9   3  16      112.42       65.59     92.50 o
  -8   3  16        9.37      -54.80     87.30 o
  -7   3  16       18.96       -5.43    100.71 o
  -6   3  16      182.03      322.39    145.26 o
  -5   3  16      661.09      698.88    126.53 o
  -4   3  16      376.35      158.36    139.26 o
  -3   3  16       73.93      178.87    104.70 o
  -2   3  16     1213.21     1324.41    137.59 o
  -1   3  16     2187.21     2133.80    131.58 o
   0   3  16     1541.98     1504.24     86.86 o
   1   3  16      611.66      703.91     69.53 o
   2   3  16      605.33      615.18     70.51 o
   3   3  16      354.69      189.63     70.42 o
   4   3  16       56.97        5.13     65.13 o
   5   3  16       11.38       14.33     74.91 o
   6   3  16      456.63      404.35    159.45 o
   7   3  16       66.74     -168.27    154.74 o
   8   3  16      379.85      159.69    217.21 o
   9   3  16      221.42       33.16    208.02 o
  10   3  16       58.37      350.71    271.53 o
 -10   4  16      684.25      652.71    136.69 o
  -9   4  16      626.76      693.71    119.96 o
  -8   4  16     2770.82     2741.75    171.65 o
  -7   4  16     5335.84     5367.73    225.08 o
  -6   4  16     5993.02     5409.52    565.77 o
  -5   4  16     9356.47     8611.44    634.14 o
  -4   4  16    13098.49    12729.80    546.75 o
  -3   4  16     8313.15     8026.70    304.59 o
  -2   4  16     7803.55     7896.97    267.53 o
  -1   4  16    10992.96    10939.42    289.70 o
   0   4  16     2573.51     2644.12    109.54 o
   1   4  16     5633.70     5849.30    175.86 o
   2   4  16     5434.28     5705.37    190.65 o
   3   4  16     6687.52     7103.93    238.49 o
   4   4  16     4027.08     3928.07    235.03 o
   5   4  16     9107.59     9038.75    339.78 o
   6   4  16     7809.62     6691.51    404.21 o
   7   4  16     7156.48     6410.49    404.57 o
   8   4  16     6994.66     6604.02   1219.60 o
   9   4  16     4308.39     2372.76    952.16 o
 -10   5  16      380.81      209.40    116.69 o
  -9   5  16      332.46      307.83     94.95 o
  -8   5  16        2.85      -48.22     98.49 o
  -7   5  16       81.30       66.78     65.97 o
  -6   5  16       42.27       15.83    110.79 o
  -5   5  16       29.99      -33.09    101.71 o
  -4   5  16      218.44      222.38    114.99 o
  -3   5  16     1937.73     2223.13    217.68 o
  -2   5  16     1461.65     1298.96    104.27 o
  -1   5  16     1530.52     1582.86     97.63 o
   0   5  16     3588.61     3266.46    144.49 o
   1   5  16       93.53       37.30     45.41 o
   2   5  16       86.96      109.57     67.80 o
   3   5  16      505.53      346.94     89.82 o
   4   5  16      544.77      546.35     92.63 o
   5   5  16        0.60      -65.73     78.60 o
   6   5  16      291.22      171.92    162.05 o
   7   5  16      365.96      279.18    177.42 o
   8   5  16      269.03      116.54    309.52 o
   9   5  16      677.60      536.37    292.39 o
 -10   6  16     2765.61     3557.43    384.89 o
  -9   6  16     2894.24     2793.96    192.59 o
  -8   6  16     3479.27     3387.30    241.89 o
  -7   6  16     5886.02     6583.43    336.11 o
  -6   6  16     4826.49     4834.80    361.35 o
  -5   6  16     5002.29     5366.93    528.14 o
  -4   6  16     9004.95     9341.93    428.14 o
  -3   6  16     3895.14     4172.45    336.79 o
  -2   6  16     1533.42     1539.60    107.98 o
  -1   6  16     6828.87     7038.18    230.04 o
   0   6  16     3072.50     3234.72    146.39 o
   1   6  16     2526.98     2758.74    135.49 o
   2   6  16     6287.76     6552.19    232.61 o
   3   6  16     7696.20     7966.04    363.65 o
   4   6  16     2209.10     2159.07    176.84 o
   5   6  16     3574.84     3848.13    287.12 o
   6   6  16     1871.63     2007.01    234.90 o
   7   6  16     2941.22     3336.75    305.75 o
   8   6  16     2407.84     2011.78    319.27 o
   9   6  16     2095.87     2214.80    537.59 o
 -10   7  16      188.58      508.30    254.87 o
  -9   7  16     1498.90     1187.35    161.14 o
  -8   7  16      231.66       20.30    104.18 o
  -7   7  16       53.20       12.53     99.78 o
  -6   7  16       63.61      -72.40     99.98 o
  -5   7  16        4.21       70.39    120.19 o
  -4   7  16      116.05      183.57    130.68 o
  -3   7  16      389.17      260.53    100.14 o
  -2   7  16       62.86       43.60    107.09 o
  -1   7  16       40.03       15.55     53.47 o
   0   7  16      976.68     1101.50     98.09 o
   1   7  16      178.71      224.03     98.80 o
   2   7  16      923.37      745.51    118.94 o
   3   7  16       12.46       -8.29     91.19 o
   4   7  16       90.65      183.88    131.68 o
   5   7  16     1000.40      956.30    223.94 o
   6   7  16      313.91      271.37    177.03 o
   7   7  16       82.44      327.10    217.63 o
   8   7  16       27.92      272.13    384.29 o
  -9   8  16     2288.90     2001.30    257.27 o
  -8   8  16     2632.22     2296.72    306.07 o
  -7   8  16     2888.55     2603.93    428.15 o
  -6   8  16     2095.59     1715.79    190.21 o
  -5   8  16      928.38     1083.42    156.67 o
  -4   8  16     3029.14     3189.49    225.72 o
  -3   8  16     4302.22     4230.13    246.61 o
  -2   8  16     4519.11     4520.55    261.90 o
  -1   8  16     6677.91     6608.28    270.64 o
   0   8  16     4054.34     4357.04    192.16 o
   1   8  16     6569.99     6194.49    311.67 o
   2   8  16     3087.84     3084.79    230.83 o
   3   8  16     3815.43     4322.00    268.40 o
   4   8  16     2151.81     2313.84    270.87 o
   5   8  16     2945.33     3283.30    298.35 o
   6   8  16     1695.24     2050.26    292.39 o
   7   8  16     1132.14     1188.35    250.11 o
   8   8  16     1477.84     1754.99    373.01 o
  -9   9  16      190.56      257.82    142.29 o
  -8   9  16        9.06     -152.35    118.48 o
  -7   9  16      166.82       38.05    121.45 o
  -6   9  16     1691.46     1489.41    303.77 o
  -5   9  16        3.17       18.47    137.68 o
  -4   9  16      175.52      255.91    152.82 o
  -3   9  16      498.17      398.62    178.89 o
  -2   9  16      105.21       67.34    147.45 o
  -1   9  16      207.95      136.47    168.33 o
   0   9  16      628.89      607.21    138.51 o
   1   9  16      102.78      216.62    121.52 o
   2   9  16      176.84      300.42    172.13 o
   3   9  16      433.17      245.01    187.52 o
   4   9  16      242.54      232.31    233.46 o
   5   9  16        5.01      138.68    214.09 o
   6   9  16      443.52      563.95    274.48 o
   7   9  16        5.69      188.82    408.51 o
   8   9  16       26.25      293.04    575.52 o
  -8  10  16     2498.24     1998.65    331.17 o
  -7  10  16     1317.67     1251.84    177.01 o
  -6  10  16     2309.32     2170.01    394.83 o
  -5  10  16     2739.87     2919.25    567.69 o
  -4  10  16      637.96      636.47    183.06 o
  -3  10  16     1097.07     1119.56    187.08 o
  -2  10  16     3110.55     3380.65    311.79 o
  -1  10  16     5854.73     5719.03    325.50 o
   0  10  16     7074.27     7732.07    458.35 o
   1  10  16     4606.12     4307.32    315.93 o
   2  10  16     4005.82     4353.91    319.66 o
   3  10  16     3808.12     4070.33    420.24 o
   4  10  16     3454.53     3655.57    422.97 o
   5  10  16     4145.06     4048.81    451.87 o
   6  10  16     3180.50     4118.67    467.07 o
   7  10  16     2039.18     2230.79    393.48 o
  -7  11  16      266.15       71.88    141.64 o
  -6  11  16      464.17      291.47    191.61 o
  -5  11  16      479.03      451.12    193.34 o
  -4  11  16      139.46      161.06    170.21 o
  -3  11  16        0.20     -281.61    140.80 o
  -2  11  16       25.67     -183.54    166.98 o
  -1  11  16      146.15       83.16    185.97 o
   0  11  16      306.36      303.30    185.30 o
   1  11  16        0.14       57.08    172.29 o
   2  11  16      344.46      -68.03    217.60 o
   3  11  16      529.48      367.07    268.93 o
   4  11  16      918.34     1109.71    302.46 o
   5  11  16      781.14     1141.17    323.25 o
   6  11  16      368.82      583.54    315.34 o
  -6  12  16     3556.97     3208.05    442.33 o
  -5  12  16     2957.20     2400.53   1106.93 o
  -4  12  16     5080.93     4454.22    471.85 o
  -3  12  16     5224.16     5292.26    433.99 o
  -2  12  16     3969.06     4329.86    388.44 o
  -1  12  16     2290.19     2420.63    313.01 o
   0  12  16     1833.47     1967.86    292.95 o
   1  12  16     1627.52     1784.97    332.29 o
   2  12  16     1355.19     1138.89    364.23 o
   3  12  16     3224.56     3103.99    411.57 o
   4  12  16     2805.42     3364.38    445.51 o
   5  12  16     2082.86     2478.82    411.46 o
  -5  13  16       78.61      -59.28    205.09 o
  -4  13  16       43.61     -197.45    208.85 o
  -3  13  16        1.34     -125.62    173.40 o
  -2  13  16        2.02     -260.49    170.55 o
  -1  13  16        0.31      -60.66    204.17 o
   0  13  16        0.00     -407.42    297.69 o
   1  13  16      299.12      387.87    338.11 o
   2  13  16      190.58       70.68    333.08 o
   3  13  16      166.04      104.35    325.86 o
   4  13  16      142.86     -101.71    297.04 o
  -3  14  16     1955.88     2076.78    275.78 o
  -2  14  16     2825.96     2372.23    367.09 o
  -1  14  16     2642.84     2252.10    438.38 o
   0  14  16     1274.48     1275.86    413.01 o
   1  14  16     1368.64     1369.86    417.39 o
   2  14  16      860.43      935.03    408.88 o
 -10   1  17     4166.02     3855.69    325.35 o
  -9   1  17     3573.86     3369.86    380.24 o
  -8   1  17     4808.11     4577.16    358.78 o
  -7   1  17     2614.04     2412.79    201.09 o
  -6   1  17     3243.99     3376.11    184.99 o
  -5   1  17     4708.52     3914.65    335.70 o
  -4   1  17     2800.84     3078.49    220.75 o
  -3   1  17     1987.67     1823.38    121.28 o
  -2   1  17     7833.09     8394.42    328.65 o
  -1   1  17     7444.64     7202.52    231.50 o
   0   1  17     7969.10     7941.44    230.66 o
   1   1  17     9820.27     9536.09    284.75 o
   2   1  17    10615.62    10750.78    303.91 o
   3   1  17     5129.49     4707.52    180.70 o
   4   1  17     8061.57     7825.16    252.64 o
   5   1  17     3390.01     3298.36    183.10 o
   6   1  17     2051.66     1866.95    212.40 o
   7   1  17     1430.04     1066.74    216.17 o
   8   1  17     1332.58      896.00    228.39 o
   9   1  17     1507.27     1317.34    356.06 o
 -10   2  17      357.40       66.01    155.33 o
  -9   2  17      225.86       89.85    126.16 o
  -8   2  17       19.55       -8.56     96.21 o
  -7   2  17      845.92      663.25    197.00 o
  -6   2  17      185.27      270.33    215.60 o
  -5   2  17      288.86      272.22     78.92 o
  -4   2  17     3688.49     3297.29    227.03 o
  -3   2  17     3557.00     3168.96    403.79 o
  -2   2  17     3240.62     3148.97    185.58 o
  -1   2  17     5742.12     5750.85    201.76 o
   0   2  17     2085.14     2026.09    104.06 o
   1   2  17       50.68       33.41     47.50 o
   2   2  17     1965.94     1798.14    108.48 o
   3   2  17      168.60       89.94     62.42 o
   4   2  17      470.51      378.75     91.32 o
   5   2  17      279.82      247.76     92.88 o
   6   2  17       51.16      -54.99    144.98 o
   7   2  17        0.02     -169.52    156.29 o
   8   2  17      124.50     -141.67    177.31 o
   9   2  17      461.01      143.18    217.64 o
 -10   3  17     1275.27     1431.56    183.39 o
  -9   3  17     2387.98     2183.95    170.22 o
  -8   3  17     2036.96     1792.86    230.91 o
  -7   3  17     5235.95     5000.33    378.94 o
  -6   3  17     3749.54     3848.94    408.05 o
  -5   3  17     7121.60     6778.84    891.33 o
  -4   3  17     7952.15     7938.55    443.76 o
  -3   3  17     7338.86     7222.63    318.46 o
  -2   3  17     6652.05     6568.53    297.72 o
  -1   3  17    10006.93    10252.67    310.97 o
   0   3  17     6368.86     6436.56    200.08 o
   1   3  17     1303.25     1398.35    120.18 o
   2   3  17     3639.02     3979.73    152.13 o
   3   3  17     4460.35     4527.80    178.88 o
   4   3  17     5852.47     5656.81    233.42 o
   5   3  17     6020.28     5346.29    249.90 o
   6   3  17     6949.36     6479.86    417.63 o
   7   3  17     3992.19     3377.95    540.09 o
   8   3  17     5325.90     4612.32    476.18 o
   9   3  17     4191.48     3954.15    933.99 o
 -10   4  17        0.40      -42.58     97.39 o
  -9   4  17      221.19       61.07     89.28 o
  -8   4  17       73.30       18.88     80.87 o
  -7   4  17        4.28      -77.59     56.08 o
  -6   4  17        2.51      -23.15    193.89 o
  -5   4  17      975.71      704.49    137.46 o
  -4   4  17      153.33       26.04    129.91 o
  -3   4  17      215.88      303.14    105.05 o
  -2   4  17      621.27      487.37     72.66 o
  -1   4  17      876.66      912.47     90.67 o
   0   4  17       10.12      -10.03     48.03 o
   1   4  17      489.64      474.52     69.16 o
   2   4  17       10.64        1.95     55.12 o
   3   4  17        0.39      -65.28     67.48 o
   4   4  17      415.28      323.46     86.40 o
   5   4  17      112.50       56.11    137.85 o
   6   4  17      211.84      -50.36    158.39 o
   7   4  17     1194.22      883.29    257.31 o
   8   4  17      131.23      -44.52    245.61 o
   9   4  17      201.03       36.11    327.48 o
 -10   5  17      520.72      627.63    310.77 o
  -9   5  17     2930.21     2864.30    181.61 o
  -8   5  17     2539.90     2487.96    159.39 o
  -7   5  17     2748.84     2569.45    194.47 o
  -6   5  17     5939.90     6692.36    669.95 o
  -5   5  17     8500.45     8018.15    480.68 o
  -4   5  17     5927.15     6441.07    346.97 o
  -3   5  17    10983.83    10928.78    394.48 o
  -2   5  17     3689.18     3602.41    160.78 o
  -1   5  17     4117.73     4065.91    204.41 o
   0   5  17    11483.02    10976.38    351.08 o
   1   5  17     6225.74     6664.69    205.83 o
   2   5  17     2269.55     2247.93    126.68 o
   3   5  17     3044.63     3273.39    206.12 o
   4   5  17     1816.63     1807.12    141.15 o
   5   5  17     3937.92     3467.61    288.79 o
   6   5  17     6233.26     6286.64    397.14 o
   7   5  17     5571.52     5442.29    568.01 o
   8   5  17     4345.18     4038.73    645.42 o
   9   5  17     3565.72     3079.19    639.92 o
 -10   6  17        1.54       77.27    117.54 o
  -9   6  17        1.53      158.45    123.64 o
  -8   6  17      251.73       68.21    122.35 o
  -7   6  17       40.12      124.21    112.91 o
  -6   6  17        0.87      -47.71    123.07 o
  -5   6  17        0.46      -53.48    125.83 o
  -4   6  17        5.54      -77.26    104.88 o
  -3   6  17      144.55      104.50    110.52 o
  -2   6  17      357.27      253.76     70.75 o
  -1   6  17     1071.60     1034.76     85.61 o
   0   6  17      220.95      228.47     69.10 o
   1   6  17       85.67      -21.67     58.39 o
   2   6  17       63.63       78.09     84.08 o
   3   6  17      317.48      394.35     95.30 o
   4   6  17      276.07      295.98    144.86 o
   5   6  17       14.29      126.95    161.44 o
   6   6  17      406.07      516.99    179.46 o
   7   6  17       61.11      204.25    251.04 o
   8   6  17        4.34      326.07    392.22 o
  -9   7  17     3671.69     3655.74    308.46 o
  -8   7  17     2159.42     1678.15    194.28 o
  -7   7  17     4763.18     4913.02    297.46 o
  -6   7  17     5383.32     6462.02    453.79 o
  -5   7  17     2521.73     2537.42    277.70 o
  -4   7  17     4323.41     4316.90    397.47 o
  -3   7  17     9813.01     9854.07    406.46 o
  -2   7  17     5305.07     5391.33    309.23 o
  -1   7  17     5733.85     5993.19    220.65 o
   0   7  17     5954.90     5821.13    237.35 o
   1   7  17     5644.13     6141.08    242.08 o
   2   7  17     6147.04     5961.86    271.17 o
   3   7  17     8144.12     8375.53    412.29 o
   4   7  17     4067.36     4059.30    360.86 o
   5   7  17     1230.58     1588.82    222.73 o
   6   7  17     2244.37     3963.21   1163.32 o
   7   7  17     1648.58     1908.60    290.99 o
   8   7  17      697.83      838.73    370.50 o
  -9   8  17      523.72      506.01    143.47 o
  -8   8  17      872.66      623.08    149.90 o
  -7   8  17      476.22      564.55    145.48 o
  -6   8  17      671.83      552.17    159.60 o
  -5   8  17      581.34      441.34    154.18 o
  -4   8  17      507.77      478.10    153.27 o
  -3   8  17     1028.81      948.51    132.36 o
  -2   8  17      454.99      322.46    141.51 o
  -1   8  17       31.73      104.61    104.87 o
   0   8  17       51.19       96.29     71.19 o
   1   8  17       10.36        5.43     71.92 o
   2   8  17      672.48      522.58    143.89 o
   3   8  17      390.22      342.61    176.40 o
   4   8  17      327.83      364.20    275.89 o
   5   8  17      201.59      211.75    213.23 o
   6   8  17      816.68     1160.44    371.07 o
   7   8  17      266.84      694.99    221.81 o
   8   8  17        8.24      550.59    490.94 o
  -8   9  17     1433.60     1320.23    191.88 o
  -7   9  17     1572.21     1262.72    169.61 o
  -6   9  17     1436.30     1465.97    219.91 o
  -5   9  17     1919.44     1852.62    227.86 o
  -4   9  17      725.99      853.09    214.77 o
  -3   9  17     1738.04     1630.67    358.85 o
  -2   9  17     3103.26     3496.73    269.77 o
  -1   9  17     2712.33     2670.22    220.56 o
   0   9  17     5978.54     6016.97    398.91 o
   1   9  17     5142.41     5441.19    324.11 o
   2   9  17     5222.63     5443.60    404.87 o
   3   9  17     4364.53     4673.44    378.88 o
   4   9  17     5872.16     6297.66    536.88 o
   5   9  17     4253.52     4299.62    449.64 o
   6   9  17     2660.71     2404.03    386.40 o
   7   9  17     1198.48     1634.36    394.43 o
  -7  10  17      148.99       59.06    132.58 o
  -6  10  17       61.06      -51.52    160.74 o
  -5  10  17       32.11       84.91    147.76 o
  -4  10  17      111.49       98.07    186.64 o
  -3  10  17       12.60       76.01    147.76 o
  -2  10  17      136.09      343.33    170.76 o
  -1  10  17      182.51      187.20    119.01 o
   0  10  17      106.68      -84.83    116.30 o
   1  10  17      260.75      291.29    188.43 o
   2  10  17       79.06      153.59    178.69 o
   3  10  17      194.40      212.11    241.31 o
   4  10  17       26.95     -233.68    250.56 o
   5  10  17      358.72      121.08    279.19 o
   6  10  17      607.07     1248.16    338.12 o
  -7  11  17     1959.41     1693.31    246.82 o
  -6  11  17     2172.13     2018.97    448.38 o
  -5  11  17     2377.65     2162.49    281.39 o
  -4  11  17     4558.41     6320.26    879.21 o
  -3  11  17     2538.15     2740.60    290.63 o
  -2  11  17     4108.07     4989.25    321.71 o
  -1  11  17     2773.52     2735.18    309.70 o
   0  11  17     2775.04     2728.11    286.17 o
   1  11  17     4313.99     4937.57    376.53 o
   2  11  17     3419.91     3205.11    456.11 o
   3  11  17     3311.68     2863.05    452.18 o
   4  11  17     3796.46     3992.58    454.20 o
   5  11  17     2222.33     2424.87    399.03 o
   6  11  17     1364.28     1046.25    357.64 o
  -6  12  17       97.60      -12.77    164.06 o
  -5  12  17      824.82      558.41    228.89 o
  -4  12  17       74.00      -72.20    163.75 o
  -3  12  17        9.59     -194.54    174.13 o
  -2  12  17       52.49      -50.57    187.20 o
  -1  12  17       46.18       -2.47    186.72 o
   0  12  17      275.46      398.94    207.20 o
   1  12  17      280.03      543.14    279.52 o
   2  12  17      251.22      438.93    309.85 o
   3  12  17      788.30      643.97    348.79 o
   4  12  17      590.62      619.30    356.06 o
   5  12  17      361.57      510.50    312.70 o
  -4  13  17     4367.10     4315.43    349.28 o
  -3  13  17     4134.64     3778.21    335.53 o
  -2  13  17     3907.46     3898.98    422.42 o
  -1  13  17     2853.31     3052.35    356.74 o
   0  13  17     1231.03     1333.33    377.51 o
   1  13  17     1806.54     2088.56    421.30 o
   2  13  17     3091.15     3857.52    762.55 o
   3  13  17     1152.41     1080.48    470.27 o
  -2  14  17       88.05     -467.47    318.20 o
  -1  14  17        5.03     -227.86    312.67 o
   0  14  17        4.44        3.52    331.03 o
   1  14  17       49.33       49.71    314.72 o
 -10   0  18     7608.99     7726.82    674.29 o
  -9   0  18     5119.64     4676.61    445.67 o
  -8   0  18     6711.43     6473.74    541.17 o
  -7   0  18     6757.28     6638.70    697.44 o
  -6   0  18     7805.60     9304.02    824.77 o
  -4   0  18     5635.96     5256.98    298.28 o
  -3   0  18     1909.58     1853.28    164.79 o
  -2   0  18      229.10      226.32    113.53 o
  -1   0  18     1285.64     1332.37    154.43 o
   0   0  18     4641.93     4968.03    267.99 o
   1   0  18    10388.03    10904.10    472.01 o
   2   0  18    10611.67    10151.22    411.08 o
   3   0  18    10074.29     9970.79    419.74 o
   4   0  18     3399.55     3230.02    228.94 o
   5   0  18     5524.19     5767.90    473.17 o
   6   0  18     5254.11     6214.93    616.41 o
   7   0  18     3142.43     2898.79    817.54 o
   8   0  18      933.86      569.32    392.13 o
   9   0  18     2536.38     2439.23    750.98 o
 -10   1  18      339.31      545.79    167.85 o
  -9   1  18       61.22      164.91    110.86 o
  -8   1  18      251.30       56.33    183.77 o
  -7   1  18      121.93      -76.19    319.78 o
  -6   1  18        0.07       74.43    127.75 o
  -5   1  18     1422.49     1290.37    142.54 o
  -4   1  18       52.21       17.22     54.72 o
  -3   1  18     1385.74     1323.20    127.67 o
  -2   1  18      254.08      120.00    114.56 o
  -1   1  18       56.93       78.94     66.32 o
   0   1  18     1377.04     1269.44     97.06 o
   1   1  18      947.94      862.23     88.84 o
   2   1  18     2570.65     2387.95    159.39 o
   3   1  18     1500.34     1376.18    106.84 o
   4   1  18        0.05      -98.71     60.09 o
   5   1  18        8.59      -98.75    119.58 o
   6   1  18       28.77     -116.60    141.49 o
   7   1  18      193.30      -13.57    164.87 o
   8   1  18       30.63      -67.62    172.50 o
   9   1  18      245.19      103.41    193.38 o
 -10   2  18     2071.54     1835.62    230.60 o
  -9   2  18     2127.33     2291.29    297.78 o
  -8   2  18     2034.49     1780.81    244.71 o
  -7   2  18     2473.64     2183.69    236.98 o
  -6   2  18     4200.08     4241.49    564.32 o
  -5   2  18     2793.12     2756.50    209.14 o
  -4   2  18     6114.89     5784.43    332.10 o
  -3   2  18     6692.04     6821.09    299.77 o
  -2   2  18     6114.36     6177.20    291.27 o
  -1   2  18     6534.02     6556.80    240.97 o
   0   2  18     6657.66     6876.37    220.34 o
   1   2  18     1190.08     1134.25     92.82 o
   2   2  18     5673.15     5626.92    196.19 o
   3   2  18     9187.39     9300.25    285.35 o
   4   2  18     2186.13     2173.26    133.67 o
   5   2  18     4910.07     5624.28    334.06 o
   6   2  18     2981.83     2854.01    298.24 o
   7   2  18     2615.40     2350.90    305.76 o
   8   2  18     1650.43     1104.44    433.99 o
   9   2  18     2720.18     2186.27    471.59 o
 -10   3  18        7.38     -124.15    105.58 o
  -9   3  18       38.69      -57.76    155.80 o
  -8   3  18        0.41      -47.03    112.92 o
  -7   3  18      271.99      391.38    114.47 o
  -6   3  18       20.26     -179.42    162.06 o
  -5   3  18      328.02      191.00    170.74 o
  -4   3  18       69.67      664.61    636.67 o
  -3   3  18      223.16      381.25     90.31 o
  -2   3  18      480.20      424.60     82.13 o
  -1   3  18      258.06      417.29    102.67 o
   0   3  18      883.66      817.32     80.03 o
   1   3  18       22.57      -31.13     53.91 o
   2   3  18      245.80      264.71     65.27 o
   3   3  18      191.02       98.63     64.67 o
   4   3  18       36.43       38.61     84.70 o
   5   3  18      116.24        7.73    144.75 o
   6   3  18      172.70     -205.11    171.26 o
   7   3  18      302.02       32.75    306.75 o
   8   3  18       24.35     -154.66    222.64 o
   9   3  18      248.71      290.78    229.34 o
 -10   4  18      269.95      393.33    128.73 o
  -9   4  18      469.46      515.47    102.88 o
  -8   4  18     2758.86     2571.52    145.68 o
  -7   4  18     1608.00     1491.49    178.57 o
  -6   4  18     3442.48     2786.86    393.58 o
  -5   4  18     3808.13     3944.35    283.04 o
  -4   4  18     6000.42     5523.66    502.92 o
  -3   4  18     9370.41     8964.55    392.54 o
  -2   4  18    10481.04    10332.89    360.01 o
  -1   4  18     2707.86     2740.42    143.65 o
   0   4  18     2370.72     2493.13    129.21 o
   1   4  18     9844.97    10053.24    281.10 o
   2   4  18     1411.14     1539.24    107.10 o
   3   4  18     2868.01     2827.31    152.24 o
   4   4  18     4557.89     4660.43    243.82 o
   5   4  18     3234.84     3382.96    302.13 o
   6   4  18     3622.51     3312.39    319.00 o
   7   4  18     5602.31     5407.60    604.34 o
   8   4  18     2636.10     2334.30    372.17 o
   9   4  18     2497.12     2914.96    492.14 o
  -9   5  18        0.16      -61.58     70.38 o
  -8   5  18       23.10     -133.26     98.88 o
  -7   5  18       38.81      -45.25    100.25 o
  -6   5  18       61.47       38.14    118.23 o
  -5   5  18       24.41       68.42    129.86 o
  -4   5  18      356.76      300.47    175.42 o
  -3   5  18      154.17       82.33     94.55 o
  -2   5  18     1229.51     1047.30    109.93 o
  -1   5  18      733.27      670.51     86.28 o
   0   5  18      122.30      122.57     59.23 o
   1   5  18      191.95       59.61     64.53 o
   2   5  18       85.05      152.70     65.31 o
   3   5  18     1615.68     1553.94    138.14 o
   4   5  18      112.93      211.63    125.65 o
   5   5  18      337.62      371.90    162.42 o
   6   5  18      131.43      103.49    206.35 o
   7   5  18      105.13      158.50    269.42 o
   8   5  18      458.60      316.09    344.61 o
  -9   6  18     3481.13     3342.86    249.01 o
  -8   6  18     5573.02     5865.93    493.31 o
  -7   6  18     1956.28     1764.05    179.24 o
  -6   6  18     4047.34     4361.53    338.11 o
  -5   6  18     8692.67     9437.61    790.05 o
  -4   6  18     5979.28     5660.85    521.06 o
  -3   6  18     6237.36     6124.65    337.79 o
  -2   6  18     7920.89     8033.29    275.33 o
  -1   6  18     5680.45     5632.33    211.46 o
   0   6  18     9975.49    10027.57    316.71 o
   1   6  18     9820.44    10511.15    358.40 o
   2   6  18     2154.81     2193.20    140.27 o
   3   6  18     2913.76     2958.32    208.85 o
   4   6  18     3537.07     3560.93    282.69 o
   5   6  18     4292.91     4898.56    430.03 o
   6   6  18     2431.33     2609.36    331.41 o
   7   6  18     4121.55     5487.56    486.05 o
   8   6  18     2088.13     1903.15    436.50 o
  -9   7  18       99.79      260.71    156.45 o
  -8   7  18       17.49      -19.87    127.17 o
  -7   7  18      441.14      366.39    136.02 o
  -6   7  18      717.01      723.98    205.47 o
  -5   7  18      390.92       89.20    154.62 o
  -4   7  18     1949.24     1941.43    204.47 o
  -3   7  18        3.66     -124.93    115.32 o
  -2   7  18       19.18       38.33     94.77 o
  -1   7  18      199.27      130.49     71.54 o
   0   7  18       24.80       14.22     66.14 o
   1   7  18      107.16      191.19     98.42 o
   2   7  18        8.48      326.89    308.48 o
   3   7  18      491.92      360.08    161.11 o
   4   7  18      342.94      568.96    207.28 o
   5   7  18      358.30      486.71    220.61 o
   6   7  18      358.86      692.52    233.89 o
   7   7  18      713.94      664.60    290.13 o
   8   7  18       85.79      305.87    765.45 o
  -8   8  18     3066.99     3241.04    305.18 o
  -7   8  18     3353.20     3519.80    359.29 o
  -6   8  18     3554.19     3550.86    486.18 o
  -5   8  18     2971.80     3152.02    300.25 o
  -4   8  18     3203.21     2741.91    257.67 o
  -3   8  18     2309.52     2215.15    217.14 o
  -2   8  18     4552.64     4610.39    405.17 o
  -1   8  18     5024.90     5397.02    303.27 o
   0   8  18     3282.61     3195.63    240.84 o
   1   8  18     4335.04     4500.73    238.75 o
   2   8  18     8173.41     8284.40    492.82 o
   3   8  18     6102.02     6288.32    486.57 o
   4   8  18     5167.10     4597.77    443.60 o
   5   8  18     3543.07     4547.54    605.30 o
   6   8  18     2264.30     2402.26    344.15 o
   7   8  18      701.37      872.71    449.12 o
  -8   9  18       98.84      -27.92    172.32 o
  -7   9  18      234.41      329.30    178.15 o
  -6   9  18      138.50      100.51    204.51 o
  -5   9  18      395.70      665.61    194.40 o
  -4   9  18       19.23     -104.32    165.20 o
  -3   9  18      186.30      177.18    238.75 o
  -2   9  18       82.42       34.37    108.94 o
  -1   9  18      508.01      315.38    132.53 o
   0   9  18      258.25      321.08    126.76 o
   1   9  18       50.71      -51.22    123.28 o
   2   9  18      206.71       40.87    180.24 o
   3   9  18      131.02      311.67    293.00 o
   4   9  18        0.10      -53.62    235.38 o
   5   9  18      118.12     -115.68    256.87 o
   6   9  18        1.83      -12.81    271.25 o
  -7  10  18     1271.80      983.01    173.44 o
  -6  10  18     2185.14     1888.51    313.87 o
  -5  10  18     1571.08     1952.99    290.58 o
  -4  10  18     1255.65     1259.38    259.01 o
  -3  10  18      657.66      657.93    393.58 o
  -2  10  18     3013.01     2701.54    234.06 o
  -1  10  18     2987.87     3395.16    254.79 o
   0  10  18     2757.81     2965.06    291.22 o
   1  10  18     3430.97     3289.14    307.33 o
   2  10  18     5916.88     6641.66    492.45 o
   3  10  18     3884.90     4214.31    818.98 o
   4  10  18     3741.37     4367.76    551.47 o
   5  10  18     2335.20     2547.16    400.30 o
   6  10  18     2012.19     1879.88    399.44 o
  -6  11  18      839.71      641.56    221.88 o
  -5  11  18     1158.35     1345.47    279.25 o
  -4  11  18       20.35     -179.85    217.05 o
  -3  11  18      113.84       45.15    221.96 o
  -2  11  18       95.26      245.11    134.16 o
  -1  11  18        2.36      -29.88    178.39 o
   0  11  18        2.10        9.89    179.16 o
   1  11  18       20.33       19.00    195.46 o
   2  11  18       71.87      225.98    284.09 o
   3  11  18      227.35       98.22    300.79 o
   4  11  18      981.92     1123.32    385.63 o
   5  11  18      290.31      148.04    342.77 o
  -5  12  18     2641.56     2834.60    328.32 o
  -4  12  18     4978.67     5344.95    732.17 o
  -3  12  18     4767.15     5422.98    414.24 o
  -2  12  18     3737.96     3633.43    354.69 o
  -1  12  18     5573.27     6604.50    511.02 o
   0  12  18     5341.23     5616.20    454.47 o
   1  12  18     3805.15     3557.50    495.32 o
   2  12  18     3222.70     3126.74    470.72 o
   3  12  18     1924.65     1989.61    425.21 o
   4  12  18     1492.54     1881.86    444.79 o
  -3  13  18      118.87       52.37    196.81 o
  -2  13  18      208.19      160.74    204.54 o
  -1  13  18        1.03      -17.30    199.64 o
   0  13  18        0.09     -188.20    345.83 o
   1  13  18       80.24      357.67    367.53 o
   2  13  18        0.37       -6.82    334.08 o
 -10   1  19     2286.54     1952.89    217.41 o
  -9   1  19     4605.53     4109.39    463.03 o
  -8   1  19     4470.93     3574.02    379.11 o
  -7   1  19     4028.19     3480.74    289.92 o
  -6   1  19     8031.34     6997.55    552.74 o
  -5   1  19     5894.72     5605.68    561.42 o
  -4   1  19      926.80      918.18     91.00 o
  -3   1  19     4478.22     4386.57    275.18 o
  -2   1  19     5897.12     5667.74    599.82 o
  -1   1  19     5521.24     5591.73    267.16 o
   0   1  19     8078.97     8152.14    268.65 o
   1   1  19    10218.28    10317.54    324.02 o
   2   1  19     5286.78     5213.72    218.69 o
   3   1  19    10790.06    10855.69    349.33 o
   4   1  19     6762.77     6568.31    270.01 o
   5   1  19     3565.64     2866.12    397.93 o
   6   1  19     5976.29     5064.12    414.36 o
   7   1  19     4660.12     3703.70    706.54 o
   8   1  19     2474.01     2533.31    304.70 o
 -10   2  19       19.31      -23.15    217.05 o
  -9   2  19       27.32       95.50    225.73 o
  -8   2  19       59.34      -86.12    224.28 o
  -7   2  19      504.18      259.27    135.30 o
  -6   2  19       44.92     -133.12    136.02 o
  -5   2  19       21.00       11.58    138.91 o
  -4   2  19        5.34      -61.60     83.35 o
  -3   2  19       15.90       19.43     65.14 o
  -2   2  19     1358.80     1264.23    130.66 o
  -1   2  19        4.31      -26.91     64.15 o
   0   2  19        0.11      -29.51     61.98 o
   1   2  19     3845.01     3739.02    162.04 o
   2   2  19     1434.08     1363.95    109.41 o
   3   2  19      138.18      107.15     74.72 o
   4   2  19        1.41      -26.94     81.15 o
   5   2  19        1.21      -33.75    149.78 o
   6   2  19       23.27     -112.90    152.85 o
   7   2  19       14.76     -226.01    187.21 o
   8   2  19        2.76      -71.15    236.91 o
  -9   3  19     1227.50     1087.52    180.15 o
  -8   3  19     1442.43     1279.22    532.48 o
  -7   3  19     1699.85     1722.23    172.68 o
  -6   3  19     2690.14     2509.05    341.48 o
  -5   3  19     4285.03     4138.33    431.20 o
  -4   3  19     4695.87     4324.31    327.02 o
  -3   3  19     5291.83     5259.46    258.32 o
  -2   3  19     3603.77     3810.62    197.68 o
  -1   3  19     4364.97     4352.36    192.51 o
   0   3  19     2958.81     3023.03    141.65 o
   1   3  19     3495.57     3768.94    164.32 o
   2   3  19     1992.37     1944.06    125.85 o
   3   3  19     3234.72     3580.55    185.39 o
   4   3  19     3412.31     3294.69    196.30 o
   5   3  19     2876.71     2976.44    326.14 o
   6   3  19     1361.62     1250.95    244.02 o
   7   3  19     1677.66     1214.23    281.95 o
   8   3  19     1489.69     1274.69    410.63 o
  -9   4  19        2.70      -95.27    149.06 o
  -8   4  19       82.51      -47.79    297.07 o
  -7   4  19      126.57       26.01    112.74 o
  -6   4  19      349.62      266.24    222.83 o
  -5   4  19       77.37       83.92    159.17 o
  -4   4  19     1589.13     1567.17    191.04 o
  -3   4  19     1403.86     1390.06    123.50 o
  -2   4  19       12.47       26.55     68.43 o
  -1   4  19      135.87       62.35     67.60 o
   0   4  19      165.25       77.13     60.30 o
   1   4  19       76.79       52.48     61.13 o
   2   4  19      211.70       70.83     67.92 o
   3   4  19     1081.16      894.69    119.32 o
   4   4  19      185.19      224.36     93.82 o
   5   4  19      121.06      455.77    187.65 o
   6   4  19      685.15      623.38    296.44 o
   7   4  19      116.94      128.47    293.04 o
   8   4  19       97.85      302.86    223.08 o
  -9   5  19      720.55      730.63    132.62 o
  -8   5  19     1388.33     1235.45    148.58 o
  -7   5  19     2018.65     2136.72    177.54 o
  -6   5  19     1495.17     1322.53    321.23 o
  -5   5  19     3809.19     3440.45    294.16 o
  -4   5  19     6367.15     6547.92    395.71 o
  -3   5  19     7577.09     6933.18    349.62 o
  -2   5  19     5685.04     5851.91    251.17 o
  -1   5  19     9402.06     9446.07    313.70 o
   0   5  19     4759.31     4725.80    191.40 o
   1   5  19     7045.71     7228.33    246.11 o
   2   5  19     1767.62     1916.81    153.51 o
   3   5  19     1613.25     1658.59    150.11 o
   4   5  19     1555.78     1649.38    247.31 o
   5   5  19     2613.71     2802.59    322.23 o
   6   5  19     1306.27     1170.98    244.31 o
   7   5  19     3493.06     3829.72    470.22 o
   8   5  19     3763.21     3783.86    416.44 o
  -9   6  19        7.11       23.81    126.98 o
  -8   6  19       19.99      -43.65    114.44 o
  -7   6  19      156.78      193.19    120.27 o
  -6   6  19      105.24       63.71    135.30 o
  -5   6  19        4.00       42.57    134.20 o
  -4   6  19       45.12       63.53    190.96 o
  -3   6  19        0.93       43.43    128.86 o
  -2   6  19      317.25      225.77     92.50 o
  -1   6  19       56.82      -19.57     69.12 o
   0   6  19     1017.88      979.68    106.64 o
   1   6  19     3615.62     3562.19    190.24 o
   2   6  19      648.02      630.98    112.66 o
   3   6  19      277.60      291.62    215.34 o
   4   6  19      116.64       40.50    228.70 o
   5   6  19       26.76      429.89    312.71 o
   6   6  19      185.53      462.41    283.22 o
   7   6  19      184.50      853.20    307.75 o
  -8   7  19     3672.29     3540.92    299.26 o
  -7   7  19     4538.93     4972.15    304.58 o
  -6   7  19     4037.59     3844.21    374.77 o
  -5   7  19     3963.95     3817.48    344.03 o
  -4   7  19     4818.59     5008.80    333.15 o
  -3   7  19     4865.11     4353.71    341.26 o
  -2   7  19     5536.00     5343.96    289.74 o
  -1   7  19     8919.29     9104.54    368.14 o
   0   7  19     4322.31     4720.71    217.14 o
   1   7  19     6730.24     7121.63    396.24 o
   2   7  19     6902.48     7097.08    317.71 o
   3   7  19     7200.36     7085.72    502.95 o
   4   7  19     4155.65     4707.45    533.34 o
   5   7  19     5603.36     6272.84    513.12 o
   6   7  19     3263.84     3861.37    411.19 o
   7   7  19     1907.77     2509.35    350.58 o
  -8   8  19      115.81       33.17    240.42 o
  -7   8  19      201.15      265.70    166.61 o
  -6   8  19     1069.72     1493.27    335.70 o
  -5   8  19      359.97      323.24    173.36 o
  -4   8  19      431.92      227.19    176.31 o
  -3   8  19      429.21      168.85    283.61 o
  -2   8  19        0.60        0.20    114.33 o
  -1   8  19      363.58      157.42    110.53 o
   0   8  19      176.54      -50.24    120.71 o
   1   8  19       19.54        5.12    114.10 o
   2   8  19      202.23       13.07    112.14 o
   3   8  19       20.46     -257.42    198.69 o
   4   8  19       49.69      -55.85    285.41 o
   5   8  19      547.62      310.28    340.04 o
   6   8  19      465.10      980.13    292.41 o
  -7   9  19     2734.40     2949.78    304.39 o
  -6   9  19     2150.75     3018.38    500.65 o
  -5   9  19     2050.38     2388.92    291.60 o
  -4   9  19     1572.32     1816.70    277.27 o
  -3   9  19      726.44      513.41    227.37 o
  -2   9  19      750.72      814.39    178.96 o
  -1   9  19     1430.75     1459.66    180.99 o
   0   9  19     1599.19     1672.85    202.40 o
   1   9  19     1027.85     1320.94    235.84 o
   2   9  19     5565.33     5553.72    454.25 o
   3   9  19     6719.54     6129.60    634.15 o
   4   9  19     3459.60     3466.86    532.48 o
   5   9  19     4266.64     4004.23    561.69 o
   6   9  19     3512.25     3973.27    575.98 o
  -6  10  19      316.24      105.44    286.50 o
  -5  10  19      855.01      864.97    236.03 o
  -4  10  19      224.12     2462.66   1462.89 o
  -3  10  19       21.41     -114.02    217.05 o
  -2  10  19       18.30       23.66    124.80 o
  -1  10  19       74.30      127.12    127.91 o
   0  10  19      169.57      222.53    174.64 o
   1  10  19       43.04      144.05    187.45 o
   2  10  19      218.49      279.34    287.46 o
   3  10  19      105.72      256.43    318.16 o
   4  10  19      206.33      454.39    337.33 o
   5  10  19      168.50      -64.93    351.61 o
  -5  11  19     1413.68     2091.88    316.21 o
  -4  11  19     1987.57     1836.48    318.16 o
  -3  11  19     3748.87     4008.89    439.41 o
  -2  11  19     2847.53     2988.77    310.52 o
  -1  11  19     3030.96     3523.78    347.43 o
   0  11  19     2790.37     2776.51    320.68 o
   1  11  19     3338.84     3551.41    405.72 o
   2  11  19     2236.69     2261.23    409.47 o
   3  11  19     1397.76     1588.77    399.03 o
   4  11  19      929.67     1032.30    395.41 o
  -4  12  19      134.30       20.18    237.01 o
  -3  12  19       11.86       89.38    184.08 o
  -2  12  19        0.93      176.26    199.17 o
  -1  12  19      144.21      199.85    202.32 o
   0  12  19        9.85       39.47    243.08 o
   1  12  19       24.22     -143.53    389.23 o
   2  12  19       28.38     -155.64    307.70 o
   3  12  19       35.58      138.00    315.11 o
  -1  13  19     3342.27     3466.70    433.19 o
   0  13  19     3468.94     3166.66    470.65 o
  -9   0  20     5096.00     4421.94    410.94 o
  -5   0  20    12228.91    10759.67    778.47 o
  -4   0  20     6959.70     6207.50    497.76 o
  -3   0  20     5545.95     5099.12    451.45 o
  -2   0  20     9737.20    10511.15    684.79 o
  -1   0  20    11021.61    11547.90    554.73 o
   0   0  20     1795.64     2148.23    182.95 o
   1   0  20     9417.81     8846.27    421.11 o
   2   0  20    11701.86    12796.24    555.78 o
   3   0  20     3243.22     3114.27    248.51 o
   4   0  20    11901.39    11326.09    772.05 o
   5   0  20     7941.70     8169.59    937.64 o
   6   0  20     8859.29     9943.58   1105.48 o
   7   0  20     4500.36     4500.08    752.42 o
   8   0  20     3920.87     5148.32    833.45 o
  -9   1  20       38.50     -245.98    193.89 o
  -7   1  20      109.79      -37.62    150.48 o
  -6   1  20       78.16      160.90    195.34 o
  -5   1  20      195.35      280.71    147.59 o
  -4   1  20      552.72      415.58     88.57 o
  -3   1  20      161.30      125.61     82.34 o
  -2   1  20        2.63     -123.08     83.78 o
  -1   1  20      591.83      637.61    110.06 o
   0   1  20      219.35      224.59     73.60 o
   1   1  20       39.78       18.06     68.12 o
   2   1  20     1683.79     1667.05    127.68 o
   3   1  20      459.94      397.12     86.70 o
   4   1  20      357.31      397.20    141.99 o
   5   1  20      411.55      225.43    197.08 o
   6   1  20        6.92        2.02    200.51 o
   7   1  20        0.06        5.45    221.85 o
   8   1  20       46.27      136.95    266.24 o
  -9   2  20     1889.16     1834.76    350.17 o
  -8   2  20     2732.98     3290.41    390.68 o
  -7   2  20     2262.03     1920.08    228.72 o
  -6   2  20     3013.14     2925.77    338.59 o
  -5   2  20     6326.89     5761.83    518.02 o
  -4   2  20     3638.08     3528.97    207.07 o
  -3   2  20     5131.65     5267.00    261.28 o
  -2   2  20     8424.90     9566.15    416.26 o
  -1   2  20     4429.34     4307.57    195.63 o
   0   2  20     5164.53     5377.47    197.80 o
   1   2  20     4383.60     4566.14    185.33 o
   2   2  20     4418.19     4653.50    240.36 o
   3   2  20     6106.19     5799.93    262.54 o
   4   2  20     5124.98     5065.95    324.31 o
   5   2  20     3042.18     3119.66    404.15 o
   6   2  20     2326.64     2714.05    399.58 o
   7   2  20     1795.29     2294.02    396.59 o
   8   2  20     1130.63     1271.39    340.84 o
  -9   3  20        9.08      274.92    245.98 o
  -8   3  20       77.66      -34.73    185.21 o
  -7   3  20       89.36      145.23    141.02 o
  -6   3  20       48.25      315.44    202.58 o
  -5   3  20      463.57      260.63    112.92 o
  -4   3  20      123.31       47.00     82.07 o
  -3   3  20      530.44      464.66     83.65 o
  -2   3  20      635.34      602.63     99.56 o
  -1   3  20       22.52      -73.24     67.73 o
   0   3  20      237.62      298.68    101.02 o
   1   3  20      690.74      583.04     84.99 o
   2   3  20      238.20       88.34     76.84 o
   3   3  20       16.92      -47.09     85.31 o
   4   3  20       33.61       88.49    144.76 o
   5   3  20        0.13     -144.45    176.76 o
   6   3  20       35.14        4.82    214.83 o
   7   3  20      315.14      282.16    259.88 o
   8   3  20      153.79      312.78    268.95 o
  -9   4  20      542.16      549.50    165.15 o
  -8   4  20      206.64     -127.58    293.36 o
  -7   4  20      756.62      794.42    143.61 o
  -6   4  20     1087.41     1033.14    272.03 o
  -5   4  20      777.64      809.06    157.72 o
  -4   4  20     3049.23     3038.20    268.24 o
  -3   4  20     5471.42     5652.61    255.67 o
  -2   4  20     1686.63     1790.15    148.29 o
  -1   4  20     3481.71     3268.18    161.89 o
   0   4  20     6778.89     6883.34    237.27 o
   1   4  20     4384.35     4968.55    197.73 o
   2   4  20     2789.14     2778.78    181.88 o
   3   4  20     1440.92     1327.95    151.53 o
   4   4  20     1019.21     1058.23    214.21 o
   5   4  20      869.78     1041.32    285.02 o
   6   4  20     1564.09     2099.48    448.56 o
   7   4  20     1287.88     1372.51    423.96 o
  -9   5  20       13.95       52.94    101.38 o
  -8   5  20       91.04      -98.71    139.10 o
  -7   5  20       14.30      -95.34     97.46 o
  -6   5  20       81.71       78.14    130.03 o
  -5   5  20       81.91       56.40    133.09 o
  -4   5  20      229.60      102.86    138.64 o
  -3   5  20      140.03      -20.08     79.10 o
  -2   5  20       18.58       29.37     80.02 o
  -1   5  20      120.33      -68.97     65.73 o
   0   5  20      106.93      108.96     67.97 o
   1   5  20     1082.59     1036.63    107.71 o
   2   5  20       90.43       45.59     80.18 o
   3   5  20      254.05      198.15    165.11 o
   4   5  20      817.11      963.24    286.50 o
   5   5  20       34.26      -48.72    223.51 o
   6   5  20        0.23      181.61    248.22 o
   7   5  20       76.75      254.60    711.91 o
  -8   6  20     2232.45     2197.17    198.10 o
  -7   6  20     2555.23     2569.99    218.04 o
  -6   6  20     4002.72     4395.08    448.56 o
  -5   6  20     5234.39     5055.74    395.02 o
  -4   6  20     5206.92     5187.32    398.33 o
  -3   6  20     8101.30     7809.89    389.57 o
  -2   6  20     6081.49     5650.58    270.73 o
  -1   6  20     6841.64     7340.92    331.32 o
   0   6  20     6978.55     7465.21    282.08 o
   1   6  20     3982.38     4122.94    228.91 o
   2   6  20     3432.03     3744.45    220.24 o
   3   6  20     4672.16     5134.61    317.89 o
   4   6  20     3587.61     3702.36    458.97 o
   5   6  20     3521.51     3629.87    468.43 o
   6   6  20     3639.49     4404.96    614.96 o
   7   6  20     2892.80     4180.14    543.39 o
  -8   7  20       87.22     -102.36    145.39 o
  -7   7  20        0.61      -69.44    125.49 o
  -6   7  20      436.94      573.17    199.68 o
  -5   7  20      622.70      612.56    192.55 o
  -4   7  20      378.11      308.34    164.07 o
  -3   7  20      331.22      219.10    212.85 o
  -2   7  20       78.50      -31.39    115.36 o
  -1   7  20        4.91       37.54    106.54 o
   0   7  20        5.74      -58.28     99.74 o
   1   7  20       19.68     -141.44     89.08 o
   2   7  20      611.16      489.52    120.86 o
   3   7  20      715.19      847.62    161.11 o
   4   7  20      248.58      -36.67    267.04 o
   5   7  20       18.36      187.15    272.14 o
   6   7  20       10.97      201.45    272.23 o
  -7   8  20     3564.99     3576.03    315.49 o
  -6   8  20     4648.61     5035.45    561.42 o
  -5   8  20     3743.28     3941.55    486.18 o
  -4   8  20     2444.17     2963.45    320.32 o
  -3   8  20     2526.63     2318.96    238.36 o
  -2   8  20     2079.93     2031.76    224.43 o
  -1   8  20     2488.17     2400.17    191.36 o
   0   8  20     4080.38     4317.54    284.93 o
   1   8  20     4443.75     4476.06    308.21 o
   2   8  20     3322.92     3287.47    353.47 o
   3   8  20     5043.13     4823.27    551.48 o
   4   8  20     5243.67     5822.60    622.68 o
   5   8  20     3363.05     3670.75    522.69 o
   6   8  20     2789.96     3084.34    508.04 o
  -6   9  20       46.86      -34.73    266.24 o
  -5   9  20       99.23      200.17    181.02 o
  -4   9  20        8.82      202.56    190.76 o
  -3   9  20      139.32       71.76    128.99 o
  -2   9  20        3.37     -125.88    125.88 o
  -1   9  20        3.83      -99.25    125.97 o
   0   9  20       68.74      -84.02    128.06 o
   1   9  20        1.49     -344.57    187.83 o
   2   9  20       24.08      -92.24    259.80 o
   3   9  20       16.35     -259.75    288.64 o
   4   9  20        4.53     -203.37    303.83 o
   5   9  20        5.27     -182.16    363.19 o
  -6  10  20      981.79     1406.45    408.05 o
  -5  10  20     1561.84     1607.69    271.89 o
  -4  10  20      975.74     1017.34    300.97 o
  -3  10  20      414.93      165.81    220.12 o
  -2  10  20      618.49      578.61    186.29 o
  -1  10  20      396.37      290.20    154.99 o
   0  10  20      471.33      250.92    195.03 o
   1  10  20      874.21     1127.71    256.73 o
   2  10  20     2226.25     2068.98    400.98 o
   3  10  20     2675.29     2681.10    464.37 o
   4  10  20     2297.29     2363.13    510.78 o
  -4  11  20      512.95      405.32    242.63 o
  -3  11  20      173.16        3.95    144.02 o
  -2  11  20       67.02      -86.14    182.65 o
  -1  11  20      286.46       90.40    266.87 o
   0  11  20        4.24     -218.59    193.33 o
   1  11  20      301.09      276.39    317.26 o
   2  11  20      142.19      -48.05    308.91 o
   3  11  20        1.46     -288.24    376.21 o
  -3  12  20     3534.60     3253.05    418.02 o
  -2  12  20     4466.01     4619.86    414.45 o
  -1  12  20     4416.66     5404.45    464.85 o
   0  12  20     3643.57     3716.15    386.86 o
   1  12  20     3055.65     3001.40    518.02 o
  -9   1  21     3766.95     3562.44    425.41 o
  -8   1  21     3771.50     3273.05    361.74 o
  -7   1  21     6456.76     5559.26    489.08 o
  -6   1  21     4709.70     4634.54    875.42 o
  -5   1  21     6592.76     6166.98    291.11 o
  -4   1  21     7465.59     7068.34    402.01 o
  -3   1  21     7563.04     7121.95    422.56 o
  -2   1  21     3758.03     3932.35    262.00 o
  -1   1  21     5629.82     6049.61    295.64 o
   0   1  21     3187.20     3161.11    164.32 o
   1   1  21     4377.64     4419.62    201.29 o
   2   1  21     7224.64     7111.95    296.65 o
   3   1  21     8686.30     8184.38    537.59 o
   4   1  21     5632.69     5289.10    399.26 o
   5   1  21     5893.15     5533.07    535.09 o
   6   1  21     5008.02     5335.45    554.54 o
   7   1  21     4688.60     5582.79    587.20 o
  -9   2  21      518.40      648.24    266.24 o
  -8   2  21        3.93     -124.44    170.74 o
  -7   2  21       31.72        4.63    140.49 o
  -6   2  21      224.75      208.36    179.42 o
  -5   2  21      190.84      167.85    167.85 o
  -4   2  21     1076.24      858.06    114.06 o
  -3   2  21       76.12      100.60     70.46 o
  -2   2  21       54.26       53.38     82.88 o
  -1   2  21        0.85       15.14     72.70 o
   0   2  21     1522.25     1467.71    111.27 o
   1   2  21      727.58      584.11     90.33 o
   2   2  21      443.37      415.53    102.09 o
   3   2  21     1393.75     1354.41    186.49 o
   4   2  21     1106.93     1156.66    279.20 o
   5   2  21      118.53      172.37    196.32 o
   6   2  21      205.41       31.18    208.69 o
   7   2  21        8.23      114.91    234.14 o
  -9   3  21      799.09      972.36    286.50 o
  -8   3  21     1211.76     1383.30    292.29 o
  -7   3  21      941.03     1111.98    202.65 o
  -6   3  21     2305.80     2500.36    355.95 o
  -5   3  21     2057.87     1838.77    211.26 o
  -4   3  21     1933.60     1974.64    138.27 o
  -3   3  21     1404.65     1359.83    124.07 o
  -2   3  21     2170.50     2216.27    162.20 o
  -1   3  21     3631.43     4010.25    271.18 o
   0   3  21     6656.87     6692.31    232.79 o
   1   3  21     6506.00     7026.24    317.34 o
   2   3  21      642.54      663.74    117.07 o
   3   3  21     1980.73     2258.87    226.70 o
   4   3  21     1767.49     2083.64    266.49 o
   5   3  21     1088.06     1269.19    291.55 o
   6   3  21      561.70      902.93    288.51 o
   7   3  21      559.27      837.91    296.70 o
  -8   4  21        0.04     -198.73    272.62 o
  -7   4  21       51.94       53.33    113.56 o
  -6   4  21      227.13      225.73    217.05 o
  -5   4  21      109.82      119.30    123.52 o
  -4   4  21        3.50        5.68     88.48 o
  -3   4  21       22.66       31.70     79.73 o
  -2   4  21       11.99       75.54     80.82 o
  -1   4  21        0.12        0.61     72.42 o
   0   4  21      332.13      209.33     80.45 o
   1   4  21       94.76       13.60     74.54 o
   2   4  21        3.30      -57.64     81.21 o
   3   4  21        1.17     -103.87    122.53 o
   4   4  21      258.69      665.33    368.98 o
   5   4  21      165.26      391.90    324.12 o
   6   4  21        6.75      174.01    409.49 o
   7   4  21       58.53      116.84    470.27 o
  -8   5  21     1458.58     1341.06    197.51 o
  -7   5  21      963.04     1031.40    136.35 o
  -6   5  21     1504.77     1422.38    237.30 o
  -5   5  21     2457.14     2530.72    296.63 o
  -4   5  21     2548.14     2224.77    241.65 o
  -3   5  21     4365.85     4513.29    235.23 o
  -2   5  21     7582.45     7569.24    305.81 o
  -1   5  21     4646.62     4525.95    203.14 o
   0   5  21     5220.87     5095.25    225.31 o
   1   5  21     5169.16     5302.31    256.16 o
   2   5  21     4354.02     4622.89    254.61 o
   3   5  21     2196.41     2326.20    294.55 o
   4   5  21     1271.69     1513.28    387.79 o
   5   5  21     1468.05     1794.60    396.47 o
   6   5  21     1562.89     1481.49    601.94 o
   7   5  21     1497.28     2070.83    552.74 o
  -8   6  21        0.91      -78.29    113.12 o
  -7   6  21       46.15       19.66    119.78 o
  -6   6  21      143.49      144.04    158.45 o
  -5   6  21      306.89      252.25    161.56 o
  -4   6  21       87.42      103.69    154.51 o
  -3   6  21      203.54      304.56    147.23 o
  -2   6  21      384.02      372.30    104.77 o
  -1   6  21        0.02      -65.43     95.82 o
   0   6  21      132.72       14.84     98.15 o
   1   6  21       48.43       -0.35     81.73 o
   2   6  21     1040.43      994.92    140.79 o
   3   6  21      177.41      168.36    186.56 o
   4   6  21      160.84      -12.32    234.90 o
   5   6  21      226.31      173.57    370.42 o
   6   6  21      214.69      427.42    538.27 o
  -7   7  21     3831.35     3922.82    317.69 o
  -6   7  21     4896.25     5089.13    410.33 o
  -5   7  21     4914.06     5326.32    520.91 o
  -4   7  21     3624.19     2925.46    325.91 o
  -3   7  21     5240.04     5057.19    341.53 o
  -2   7  21     7655.10     7429.81    353.32 o
  -1   7  21     5186.65     5292.01    302.14 o
   0   7  21     4715.05     4688.57    288.87 o
   1   7  21     5776.24     5845.97    361.60 o
   2   7  21     4106.78     4260.44    290.28 o
   3   7  21     4141.30     4305.45    401.87 o
   4   7  21     7366.38     7566.26    695.75 o
   5   7  21     3548.73     3857.20    504.12 o
   6   7  21     4052.76     4715.90    710.46 o
  -6   8  21      163.74      -69.45    228.62 o
  -5   8  21      163.42       -5.79    222.83 o
  -4   8  21       91.52      118.65    222.83 o
  -3   8  21      213.87       -4.87    127.54 o
  -2   8  21      250.68      210.61    146.46 o
  -1   8  21      170.31      334.46    150.18 o
   0   8  21        3.10     -225.95    118.64 o
   1   8  21       16.04     -118.45    188.99 o
   2   8  21       16.22     -282.40    193.07 o
   3   8  21        0.80     -201.13    286.50 o
   4   8  21       39.76      -97.29    313.99 o
   5   8  21        1.75     -568.50    397.92 o
  -6   9  21     2462.55     3478.52    515.12 o
  -5   9  21     2390.95     2587.18    451.45 o
  -4   9  21     2137.22     1985.79    289.55 o
  -3   9  21      893.26      874.88    188.37 o
  -2   9  21      454.64      385.61    159.93 o
  -1   9  21      407.26      290.59    152.81 o
   0   9  21      470.86      339.92    170.47 o
   1   9  21     1848.39     1907.49    283.76 o
   2   9  21     2530.26     2955.31    352.91 o
   3   9  21     2600.00     2513.02    439.96 o
   4   9  21     2181.58     2334.68    448.24 o
  -5  10  21      321.83      910.87    233.28 o
  -4  10  21      117.75     -346.10    189.11 o
  -3  10  21      150.31      225.19    160.65 o
  -2  10  21       69.44       77.35    142.34 o
  -1  10  21       18.38     -151.03    297.53 o
   0  10  21      100.83     -345.79    326.40 o
   1  10  21      378.51      259.48    231.62 o
   2  10  21      270.16     -294.56    353.06 o
   3  10  21      418.75       62.60    337.62 o
  -3  11  21     2293.01     2943.92    388.66 o
  -2  11  21     3133.51     3358.29    427.62 o
  -1  11  21     3294.84     3512.95    367.69 o
   0  11  21     1200.90     1120.88    268.54 o
   1  11  21     1227.34     1138.61    387.77 o
   2  11  21     2440.37     1878.40    423.13 o
  -5   0  22    10369.43     9309.80    706.12 o
  -4   0  22     6646.98     5692.38    494.86 o
  -3   0  22    11426.39    11824.64    908.70 o
  -2   0  22     4715.61     4285.23   1079.44 o
  -1   0  22     1347.79     1199.79    262.96 o
   0   0  22     2712.87     2765.04    227.30 o
   1   0  22     3501.56     3768.59    286.51 o
   2   0  22     3841.44     3740.04    383.65 o
   3   0  22     5259.26     5164.80    469.47 o
   4   0  22     8364.93     8699.18    966.58 o
   5   0  22     6409.03     6739.99    853.71 o
   6   0  22     7015.22     7990.17    983.94 o
   7   0  22     8368.03    10276.38   1183.62 o
  -7   1  22        5.72     -121.55    150.48 o
  -6   1  22       34.78       49.20    153.38 o
  -5   1  22       42.00       18.81     64.11 o
  -4   1  22      652.11      634.92    115.01 o
  -3   1  22      156.04      128.79     97.40 o
  -2   1  22       10.61       14.11    102.66 o
  -1   1  22      102.03     -150.93     96.38 o
   0   1  22      105.83      116.05     78.90 o
   1   1  22       14.79      -76.46    119.98 o
   2   1  22      430.95      506.01    135.90 o
   3   1  22     1211.46     1135.34    181.82 o
   4   1  22     1054.35     1346.97    345.83 o
   5   1  22      176.81      265.78    225.73 o
   6   1  22       28.03      337.43    231.13 o
   7   1  22        4.23      362.34    247.50 o
  -7   2  22     1786.05     1892.64    312.55 o
  -6   2  22     1956.46     1507.74    274.92 o
  -5   2  22     2728.88     2527.55    177.21 o
  -4   2  22     1450.15     1441.08    143.90 o
  -3   2  22     2484.93     2776.33    170.03 o
  -2   2  22     3143.42     3306.40    235.56 o
  -1   2  22     3783.22     3842.17    203.60 o
   0   2  22     4257.58     4852.73    218.77 o
   1   2  22     5762.93     5874.77    433.13 o
   2   2  22     2078.93     2248.70    249.46 o
   3   2  22     3406.89     3817.62    292.24 o
   4   2  22     2703.96     3087.21    401.91 o
   5   2  22     1606.11     2139.81    354.68 o
   6   2  22     2643.78     3132.57    443.70 o
   7   2  22     2097.45     2799.58    433.69 o
  -8   3  22      325.89      358.85    219.94 o
  -7   3  22       40.47       93.52    154.88 o
  -6   3  22        4.55      -28.94    185.21 o
  -5   3  22      376.11      308.98     93.26 o
  -4   3  22        0.60       11.27     72.26 o
  -3   3  22      145.74      -11.33     77.82 o
  -2   3  22       20.25        4.63    100.30 o
  -1   3  22       45.35        6.80     75.67 o
   0   3  22        0.55      -88.62     73.12 o
   1   3  22      261.10      310.23    110.78 o
   2   3  22       24.49       79.19     94.23 o
   3   3  22      118.12       72.78    126.53 o
   4   3  22      191.20      355.18    337.14 o
   5   3  22        2.61      186.55    204.73 o
   6   3  22        0.75      132.39    225.79 o
  -8   4  22      815.59      585.25    299.29 o
  -7   4  22     1389.44     1418.27    178.86 o
  -6   4  22      582.89      648.24    257.56 o
  -5   4  22      270.22      328.86    136.76 o
  -4   4  22      412.17      576.74    122.68 o
  -3   4  22     1670.59     1690.02    145.50 o
  -2   4  22     4451.32     4158.33    241.00 o
  -1   4  22     4848.01     4706.75    210.37 o
   0   4  22     1511.15     1624.74    134.06 o
   1   4  22     2853.58     2981.22    202.75 o
   2   4  22     3838.92     4009.17    243.00 o
   3   4  22     1105.51     1298.09    230.86 o
   4   4  22     1611.52     2194.11    345.76 o
   5   4  22     1022.45     1536.26    418.17 o
   6   4  22      840.19      923.28    290.56 o
  -7   5  22       57.49     -119.22    124.76 o
  -6   5  22        4.96     -172.58    134.57 o
  -5   5  22      107.83       56.17    149.56 o
  -4   5  22       54.14       59.53    105.75 o
  -3   5  22      514.86      461.32    106.44 o
  -2   5  22      136.86      179.15    106.52 o
  -1   5  22       79.95       49.34    101.32 o
   0   5  22       48.97       -3.05     80.91 o
   1   5  22        0.01       62.62     91.20 o
   2   5  22       67.80      -19.60     94.65 o
   3   5  22      131.94      256.05    170.04 o
   4   5  22      238.87      267.61    344.38 o
   5   5  22        7.25      159.44    467.37 o
   6   5  22       20.25      571.96    315.44 o
  -7   6  22     3172.35     3379.23    240.13 o
  -6   6  22     2922.44     2698.07    286.37 o
  -5   6  22     5365.20     5293.87    574.45 o
  -4   6  22     6882.68     6459.26    743.50 o
  -3   6  22     3756.61     3391.51    269.20 o
  -2   6  22     6842.53     6812.29    329.35 o
  -1   6  22     6651.42     6281.41    323.64 o
   0   6  22     5181.97     5190.36    319.94 o
   1   6  22     4481.28     4224.24    292.76 o
   2   6  22     6255.90     6594.72    324.02 o
   3   6  22     4936.39     4726.00    417.45 o
   4   6  22     5002.02     5590.18    669.95 o
   5   6  22     4667.42     5384.20    685.86 o
  -6   7  22       93.64      188.11    211.26 o
  -5   7  22        0.59       89.71    211.26 o
  -4   7  22        6.44      119.07    131.42 o
  -3   7  22      264.21      122.24    148.58 o
  -2   7  22       30.20      -87.82    104.38 o
  -1   7  22      210.33      175.70    125.21 o
   0   7  22        1.02      -49.45    124.48 o
   1   7  22        8.48      -76.40    131.29 o
   2   7  22      365.51       87.84    193.27 o
   3   7  22      359.66      327.92    276.58 o
   4   7  22       29.08     -323.06    261.61 o
   5   7  22       24.15      303.38    344.38 o
  -6   8  22     3320.65     3935.76    512.23 o
  -5   8  22     3971.46     4387.21    526.70 o
  -4   8  22     4487.82     4375.04    318.25 o
  -3   8  22     5150.33     4696.76    339.76 o
  -2   8  22     2870.85     2640.48    278.04 o
  -1   8  22     3970.30     3845.10    304.42 o
   0   8  22     3967.67     3918.07    296.23 o
   1   8  22     3411.03     3607.97    362.23 o
   2   8  22     2392.44     2541.98    331.32 o
   3   8  22     2291.99     2103.19    404.05 o
   4   8  22     2324.53     2762.26    455.03 o
  -5   9  22       16.45      364.64    266.24 o
  -4   9  22      116.29      159.37    136.54 o
  -3   9  22       46.07       28.25    140.43 o
  -2   9  22        0.11      -28.89    132.65 o
  -1   9  22        0.09      -78.80    149.22 o
   0   9  22        8.29     -362.30    197.81 o
   1   9  22       27.71     -466.48    233.24 o
   2   9  22        2.85     -191.68    281.23 o
   3   9  22       37.33     -309.49    301.58 o
  -3  10  22     1184.08     1111.53    211.79 o
  -2  10  22      241.09      113.35    254.99 o
  -1  10  22     1111.87      702.68    269.56 o
   0  10  22      726.53      566.65    368.21 o
   1  10  22      537.84      570.51    318.45 o
   2  10  22      839.33      470.15    341.07 o
  -7   1  23     3227.40     2983.65    347.27 o
  -6   1  23     3094.04     2798.32    219.99 o
  -5   1  23     7760.24     6554.39    358.88 o
  -4   1  23     6132.48     5795.14    297.94 o
  -3   1  23     2863.65     2811.66    208.05 o
  -2   1  23     2834.62     3039.68    228.62 o
  -1   1  23     3476.09     3064.14    297.61 o
   0   1  23     2981.37     2812.74    217.49 o
   1   1  23     3182.13     4004.70    273.40 o
   2   1  23     2400.83     2653.59    303.67 o
   3   1  23     3100.84     3193.63    271.12 o
   4   1  23     5173.50     5439.17    528.12 o
   5   1  23     4432.95     4804.43    510.59 o
   6   1  23     3771.93     4167.32    501.15 o
  -7   2  23       81.95     -133.12    196.79 o
  -6   2  23      281.74      279.43    112.92 o
  -5   2  23       19.18      -11.79     79.48 o
  -4   2  23       24.68      -45.12     70.64 o
  -3   2  23     1146.67      946.54    116.45 o
  -2   2  23     1270.66     1259.57    153.02 o
  -1   2  23       12.24      -59.73     91.20 o
   0   2  23      189.29      183.97     91.73 o
   1   2  23       27.21      162.42    142.02 o
   2   2  23      434.27      535.43    145.07 o
   3   2  23      432.78      518.16    150.79 o
   4   2  23      284.27      334.38    215.82 o
   5   2  23      196.71      286.76    248.88 o
   6   2  23      469.37      861.82    283.48 o
  -7   3  23     1059.30     1452.76    309.65 o
  -6   3  23      469.55      596.15    234.41 o
  -5   3  23     1354.70     1275.58    145.34 o
  -4   3  23      784.01      800.14    129.69 o
  -3   3  23     1897.35     2159.69    159.59 o
  -2   3  23     2896.61     3100.35    202.00 o
  -1   3  23     4047.17     3587.48    270.68 o
   0   3  23     2316.11     2218.29    176.03 o
   1   3  23     3714.53     3839.64    235.08 o
   2   3  23     3968.80     4265.93    302.68 o
   3   3  23      920.83      879.90    194.20 o
   4   3  23     2324.04     2518.07    465.92 o
   5   3  23     1335.41     1788.46    328.39 o
   6   3  23     1125.16     1632.94    444.22 o
  -7   4  23       93.50      212.81    124.41 o
  -6   4  23      509.04      315.52    147.76 o
  -5   4  23       27.31       -0.12     96.14 o
  -4   4  23        3.79       -8.68     93.18 o
  -3   4  23      161.77      235.79     90.57 o
  -2   4  23      156.59      173.02     96.05 o
  -1   4  23        6.61      -42.67    101.36 o
   0   4  23        8.50      -36.23     95.35 o
   1   4  23        9.07       45.35     96.44 o
   2   4  23       27.84       38.31    122.93 o
   3   4  23      170.74      437.42    177.34 o
   4   4  23       16.16      253.30    298.08 o
   5   4  23        0.35      144.18    305.31 o
  -7   5  23     1268.21     1123.46    179.07 o
  -6   5  23     2300.45     2455.02    256.55 o
  -5   5  23     1861.02     1656.18    202.10 o
  -4   5  23     1703.31     1863.69    197.57 o
  -3   5  23     3224.80     2980.16    203.49 o
  -2   5  23     3492.54     3261.14    214.25 o
  -1   5  23     3213.16     3197.44    358.70 o
   0   5  23     5539.89     5635.46    366.33 o
   1   5  23     4428.78     4220.11    289.18 o
   2   5  23     6697.79     6879.24    462.30 o
   3   5  23     6014.67     6578.01    474.14 o
   4   5  23     3588.74     4286.83    492.35 o
   5   5  23     1589.73     2049.05    383.45 o
  -6   6  23       82.22     -124.70    325.57 o
  -5   6  23       61.28       57.48    157.32 o
  -4   6  23        4.15       69.10    120.06 o
  -3   6  23      124.28      162.27    151.50 o
  -2   6  23      379.02      212.62    154.13 o
  -1   6  23       70.88      -35.65    105.05 o
   0   6  23      114.11       80.88    122.70 o
   1   6  23       19.83      -39.05    117.77 o
   2   6  23      556.76      559.99    206.76 o
   3   6  23       87.81     -201.15    237.80 o
   4   6  23       35.49     -150.51    263.35 o
   5   6  23      312.25      393.34    535.38 o
  -6   7  23     3824.86     4138.33    489.08 o
  -5   7  23     3823.54     4505.86    518.02 o
  -4   7  23     5498.58     5590.46    429.49 o
  -3   7  23     5168.74     4554.89    403.70 o
  -2   7  23     4533.72     4417.05    287.73 o
  -1   7  23     4689.64     4728.78    358.44 o
   0   7  23     3819.67     3598.21    281.77 o
   1   7  23     3345.87     3222.67    281.45 o
   2   7  23     4526.75     4366.46    402.48 o
   3   7  23     3654.21     4084.54    502.78 o
   4   7  23     3224.38     2854.75    457.27 o
  -5   8  23       94.51      162.06    231.52 o
  -4   8  23        0.21      158.98    157.01 o
  -3   8  23      228.03      150.70    150.23 o
  -2   8  23       22.96     -110.22    142.01 o
  -1   8  23      196.32      137.99    160.09 o
   0   8  23       15.60     -256.16    130.32 o
   1   8  23        4.49     -257.79    190.70 o
   2   8  23       21.08     -304.78    206.93 o
   3   8  23      231.14      153.91    297.48 o
  -3   9  23     2829.13     2675.71    277.17 o
  -2   9  23     1073.06      984.93    203.78 o
  -1   9  23      685.22      418.85    233.46 o
   0   9  23     1821.89     1946.71    295.92 o
   1   9  23      885.26      885.90    254.07 o
   2   9  23      100.73     -144.17    376.21 o
  -1  10  23       23.82     -183.71    289.39 o
  -6   0  24     5172.59     4405.75    289.80 o
  -5   0  24     4445.06     4233.83    399.36 o
  -4   0  24    10156.71    10253.23    818.98 o
  -3   0  24     6002.33     5437.71    541.17 o
  -2   0  24     2695.31     2101.00    373.32 o
  -1   0  24     3990.24     4057.30    509.33 o
   0   0  24     4532.63     5341.84    965.13 o
   1   0  24     2065.46     2901.31    548.40 o
   2   0  24     1981.68     2154.05    309.97 o
   3   0  24     3867.34     4329.03    460.37 o
   4   0  24     3923.28     5408.77    737.95 o
   5   0  24     4456.92     5217.77    749.53 o
  -7   1  24        3.93       -3.87    104.18 o
  -6   1  24       26.81       52.88     94.94 o
  -5   1  24        9.88      -54.20    130.78 o
  -4   1  24      422.11      295.93     92.27 o
  -3   1  24     1251.09     1026.94    143.10 o
  -2   1  24      650.29      441.49    132.97 o
  -1   1  24       91.94      -70.55    120.62 o
   0   1  24       69.67      149.24    125.96 o
   1   1  24      188.86      519.03    215.12 o
   2   1  24       10.79      209.64    130.14 o
   3   1  24       38.72       86.45    159.56 o
   4   1  24       43.15      314.30    217.87 o
   5   1  24      323.51      759.83    263.76 o
  -7   2  24     2162.90     2161.77    335.70 o
  -6   2  24     1454.51     1323.22    176.56 o
  -5   2  24     2116.24     2114.52    177.33 o
  -4   2  24     2897.56     2919.80    180.72 o
  -3   2  24     2995.50     3105.03    198.90 o
  -2   2  24     4663.67     4928.90    423.71 o
  -1   2  24     6023.85     6568.24    379.92 o
   0   2  24     3444.20     3184.90    242.14 o
   1   2  24     2741.68     3298.17    375.10 o
   2   2  24     2726.76     3474.18    274.74 o
   3   2  24     1675.72     1838.98    250.61 o
   4   2  24     1570.29     1998.41    377.66 o
   5   2  24     1761.13     2063.01    357.04 o
  -6   3  24      132.90      132.54    115.58 o
  -5   3  24       66.89       -3.52     97.45 o
  -4   3  24      176.08       67.07     86.15 o
  -3   3  24       27.39        5.44     87.06 o
  -2   3  24      244.12      288.37    112.72 o
  -1   3  24      213.19       20.31    136.01 o
   0   3  24      104.40      -19.34     98.75 o
   1   3  24      102.04      174.77    125.12 o
   2   3  24      280.04      404.69    210.11 o
   3   3  24       20.99      117.64    156.84 o
   4   3  24       87.89      542.50    507.89 o
   5   3  24        3.82      385.45    295.18 o
  -6   4  24     1274.54     1051.41    147.43 o
  -5   4  24     1350.18     1348.69    165.81 o
  -4   4  24      806.16      606.12    138.19 o
  -3   4  24     1937.39     1922.34    169.29 o
  -2   4  24     3201.41     3089.51    222.59 o
  -1   4  24      869.61      743.22    141.14 o
   0   4  24     2021.29     1958.39    234.16 o
   1   4  24     4098.47     4338.33    409.35 o
   2   4  24     5223.17     5425.25    360.25 o
   3   4  24     2199.90     2987.33    313.57 o
   4   4  24     1754.36     2415.10    365.45 o
   5   4  24      957.05     1378.98    305.92 o
  -6   5  24       18.94     -213.89    128.35 o
  -5   5  24       36.50       45.11    113.35 o
  -4   5  24       35.72      -77.32    108.95 o
  -3   5  24      258.93      175.77    105.00 o
  -2   5  24      160.15       66.33    115.05 o
  -1   5  24       23.40     -112.70    110.29 o
   0   5  24       53.88      246.77    137.67 o
   1   5  24      308.12      358.24    151.63 o
   2   5  24       17.65      129.88    167.57 o
   3   5  24       74.59      161.76    243.09 o
   4   5  24        1.11      330.75    229.88 o
  -5   6  24     3328.96     3511.70    318.20 o
  -4   6  24     2562.88     2059.03    264.52 o
  -3   6  24     2077.11     2227.95    316.89 o
  -2   6  24     3383.96     3161.01    277.12 o
  -1   6  24     3968.58     3716.40    272.79 o
   0   6  24     5583.21     5078.85    381.39 o
   1   6  24     5379.00     5261.95    345.08 o
   2   6  24     4869.20     5193.43    430.53 o
   3   6  24     5395.56     6077.52    601.27 o
   4   6  24     4874.29     5472.80    775.58 o
  -4   7  24        0.11      -70.05    193.89 o
  -3   7  24       94.96      152.47    152.90 o
  -2   7  24       24.11      -61.55    122.56 o
  -1   7  24       89.04      -32.70    149.70 o
   0   7  24       82.79     -129.71    155.88 o
   1   7  24      162.32      193.19    191.22 o
   2   7  24        9.38     -156.37    193.28 o
   3   7  24      246.84      343.07    431.20 o
  -3   8  24     3074.63     2894.44    345.81 o
  -2   8  24     3762.85     3273.66    314.90 o
  -1   8  24     2190.57     1916.15    262.19 o
   0   8  24     1808.63     1715.74    272.13 o
   1   8  24     2196.69     2233.78    307.61 o
   2   8  24     1792.83     1799.73    382.00 o
  -6   1  25     3630.30     3287.48    212.86 o
  -5   1  25     3969.80     3738.70    240.40 o
  -4   1  25     4796.75     4886.30    244.84 o
  -3   1  25     5392.15     5614.16    318.20 o
  -2   1  25     5786.23     5245.75    325.27 o
  -1   1  25     3606.85     3816.02    297.41 o
   0   1  25     3546.92     3775.94    312.06 o
   1   1  25     2604.39     4088.60    620.84 o
   2   1  25     2034.30     2184.04    261.31 o
   3   1  25     1941.62     2461.58    397.92 o
   4   1  25     2628.70     3782.49    451.74 o
  -6   2  25       93.10      -14.76     91.50 o
  -5   2  25        1.40      -68.63     94.60 o
  -4   2  25      207.80       82.11     91.10 o
  -3   2  25      591.73      431.47    129.15 o
  -2   2  25      224.29      184.36    103.09 o
  -1   2  25      738.13      748.73    164.38 o
   0   2  25     1555.21     1465.15    217.94 o
   1   2  25      607.94      801.96    214.80 o
   2   2  25      524.09      872.15    166.31 o
   3   2  25      108.39      564.18    253.22 o
   4   2  25        3.93      441.27    231.52 o
  -6   3  25     1663.63     1446.33    198.16 o
  -5   3  25     2290.06     2235.22    201.42 o
  -4   3  25     2391.62     2381.59    214.24 o
  -3   3  25     1697.16     1660.17    160.97 o
  -2   3  25     1747.08     1875.08    176.61 o
  -1   3  25     1913.59     1771.72    203.94 o
   0   3  25     2244.63     2162.38    295.50 o
   1   3  25     2237.93     2728.26    442.14 o
   2   3  25     2409.46     2217.67    234.87 o
   3   3  25     1393.10     2004.36    317.97 o
   4   3  25     2643.63     3535.58    438.13 o
  -5   4  25     1089.40      943.73    155.02 o
  -4   4  25        2.02       -5.78    112.34 o
  -3   4  25      150.29       39.32    102.04 o
  -2   4  25       90.66       39.25    116.29 o
  -1   4  25       35.73     -114.56    101.94 o
   0   4  25       36.88       55.57    134.06 o
   1   4  25       10.91      209.92    136.64 o
   2   4  25       13.04      150.50    170.39 o
   3   4  25      145.17      320.39    217.58 o
   4   4  25      287.50      808.88    448.56 o
  -5   5  25     1386.06     1313.41    182.28 o
  -4   5  25     1099.16     1295.51    188.53 o
  -3   5  25      966.35      871.47    157.74 o
  -2   5  25     2103.50     2028.64    221.64 o
  -1   5  25     2781.62     2669.56    228.87 o
   0   5  25     2730.21     2516.13    271.50 o
   1   5  25     4225.38     4339.32    319.92 o
   2   5  25     4295.83     4930.78    405.29 o
   3   5  25     4326.42     4704.04    513.58 o
  -4   6  25       63.13      217.06    192.45 o
  -3   6  25       66.40       37.64    158.63 o
  -2   6  25      506.05      469.98    150.14 o
  -1   6  25      702.53      452.05    180.40 o
   0   6  25      211.03      117.23    161.08 o
   1   6  25      695.82      580.96    203.60 o
   2   6  25      404.94      539.15    209.48 o
  -3   7  25     2790.75     2198.15    304.48 o
  -2   7  25     2883.67     2869.46    359.92 o
  -1   7  25     4459.44     4444.02    368.47 o
   0   7  25     3010.42     2578.34    310.74 o
   1   7  25     3100.16     3333.39    343.67 o
  -5   0  26     2410.34     2315.38    241.36 o
  -4   0  26     3395.38     3731.70    350.17 o
  -3   0  26     2597.74     2733.60    290.95 o
  -2   0  26     6110.94     6421.65    668.50 o
  -1   0  26     4291.42     4447.98    552.74 o
   0   0  26     2865.04     2830.27    480.39 o
   1   0  26     4894.35     6881.54    814.64 o
   2   0  26     3629.82     5269.65   1394.88 o
   3   0  26      675.19     1368.83    370.42 o
  -5   1  26      693.58      467.51    116.14 o
  -4   1  26      244.22      210.63     94.92 o
  -3   1  26      156.09      143.92    119.80 o
  -2   1  26      142.96       -9.67    130.45 o
  -1   1  26      137.63       72.17    140.94 o
   0   1  26      588.00      792.00    239.00 o
   1   1  26      613.96     1952.38    830.57 o
   2   1  26      380.83      901.08    287.38 o
   3   1  26        5.53      690.90    212.70 o
  -5   2  26     2776.79     2453.03    212.32 o
  -4   2  26     2605.05     2313.60    177.29 o
  -3   2  26     2321.36     2362.58    187.16 o
  -2   2  26     2789.26     2991.47    287.38 o
  -1   2  26     2869.90     2707.22    288.18 o
   0   2  26     2871.61     3091.95    295.04 o
   1   2  26     2038.43     3477.58    926.08 o
   2   2  26     3455.87     5016.31    697.53 o
   3   2  26     2250.03     3883.71    646.80 o
  -4   3  26      675.01      602.36    117.11 o
  -3   3  26       22.09     -141.50    132.78 o
  -2   3  26      143.12       94.36    116.99 o
  -1   3  26      340.30      323.18    145.92 o
   0   3  26      228.83      327.89    169.79 o
   1   3  26      173.41      574.02    280.16 o
   2   3  26      255.92      533.67    259.60 o
   3   3  26       59.86      838.36    231.71 o
  -4   4  26     1272.27     1421.06    182.74 o
  -3   4  26      899.63     1006.62    162.69 o
  -2   4  26     1010.29      970.52    173.47 o
  -1   4  26     1753.41     1547.83    313.99 o
   0   4  26     1104.63     1174.47    216.72 o
   1   4  26     1488.00     1716.14    357.55 o
   2   4  26     2955.38     3765.92    541.13 o
  -3   5  26      219.21      225.90    129.60 o
  -2   5  26      329.37      126.59    137.63 o
  -1   5  26      617.89      557.28    176.89 o
   0   5  26      188.63       36.77    150.55 o
   1   5  26      163.46      234.89    230.71 o
  -1   6  26     2689.43     2248.08    419.38 o
   0   6  26     3281.64     2566.28    296.45 o
  -3   1  27     3534.12     3483.13    251.04 o
  -2   1  27     4754.67     5472.52    357.25 o
  -1   1  27     4249.76     4353.63    420.22 o
   0   1  27     4424.23     3696.52    432.64 o
   1   1  27     3195.52     4678.19   1163.37 o
  -3   2  27       56.16      -30.71    103.78 o
  -2   2  27      359.83      223.65    144.34 o
  -1   2  27      767.82      263.88    259.01 o
   0   2  27      301.99       29.33    209.14 o
   1   2  27      511.65      662.37    371.87 o
  -2   3  27      711.57      640.21    192.88 o
  -1   3  27     1419.48     1785.52    284.09 o
   0   3  27     2112.24     1792.50    251.41 o
 
